# Supplementary material for: In Vitro Hepatic Clearance Evaluations of Per- and Polyfluoroalkyl Substances (PFAS) across Multiple Structural Categories
Source: Toxics. 2024 Sep 14;12(9):672. doi: 10.3390/toxics12090672 (PMC11435625; doi:10.3390/toxics12090672)
Supplement: Supplementary file 1 [file toxics-12-00672-s001.zip]

Archive with 1 entries (1 files):
- toxics-3180049-supplementary.xlsx
