# Supplementary material for: In Vitro Hepatic Clearance Evaluations of Per- and Polyfluoroalkyl Substances (PFAS) across Multiple Structural Categories
Source: Toxics. 2024 Sep 14;12(9):672. doi: 10.3390/toxics12090672 (PMC11435625; doi:10.3390/toxics12090672)
Supplement: Supplementary file 1 [file toxics-12-00672-s001.zip › toxics-3180049-supplementary.xlsx]

## Sheet: TableS guide
Name	Content
Table S1	Chem info- vendor/purity/OECD/PFAS-Map/OPERA etc
Table S2	Analytical Method info (EPA)
Table S3	EPA IS Method info
Table S4	Clint Data Summary
Table S5	IVIVE calculations
Table S6	HTTK - Level 4 outputs
Table S7	CTS Outputs - metabolic
Table S8	CTS Outputs - environmental

## Sheet: Table_S1_Chemical_Info
NAME	DTXSID	CASRN	Analyte (Common Abbreviation)	Vendor	Vendor Cat #	Purity (%)	PFAS-Map Category	C#	OECD Category	CF2 Chain length	Potential Precursor to PFAAs in the environment/biota	Structural Category Cluster	Struct Cat Cluster Abbrev.	Per/Poly	MolWeight	LogP_pred	BP_pred	LogVP_pred	LogWS_pred	LogD74_pred
11-H-Perfluoroundecanoic acid	DTXSID5061954	1765-48-6	11-H-Perfluoroundecanoic acid (11H-PFUnDA)	INDOFINE Chemical Company, Inc.	26-4427	97.5	PFAA precursors	11	1-H perfluoroalkyl carboxylic acids	9	1	Polyfluoroalkyl carboxylates	PolyFCAs	Poly	545.974	4.88822	210.715	-2.86415	-2.74033	-0.815415
9-H-Perfluorononanoic acid	DTXSID50226894	76-21-1	9-H-Perfluorononanoic acid (9H-PFNA)	Sigma-Aldrich	MFCD00054701	NA	PFAA precursors	9	1-H perfluoroalkyl carboxylic acids	7	1	Polyfluoroalkyl carboxylates	PolyFCAs	Poly	445.98	4.01622	188.19	-1.58139	-1.83946	-1.98259
8H-Perfluorooctanoic acid	DTXSID70565479	13973-14-3	8H-Perfluorooctanoic acid (8H-PFOA)	SynQuest Laboratories, Inc.	PC6850	102	PFAA precursors	8	1-H perfluoroalkyl carboxylic acids	6	1	Polyfluoroalkyl carboxylates	PolyFCAs	Poly	395.983	3.52576	185.115	-1.27129	-1.52906	-2.36264
2-(Perfluorohexyl)ethylphosphonic acid	DTXSID20179883	252237-40-4	2-(Perfluorohexyl)ethyl phosphonic acid	Apollo Scientific Ltd	PC51063	97.1	Others	8	n:2 fluorotelomer phosphonic / phosphinic acids	6	1	Fluorotelomer phosphonates	FTPAs	Poly	427.985	3.27463	210.193	-5.46852	-1.78226	-4.35921
8:2 Fluorotelomer sulfonic acid	DTXSID00192353	39108-34-4	8:2 Fluorotelomer sulfonic acid (8:2 FTS)	Apollo Scientific Ltd	PC6902	102	Fluorotelomer PFAA precursors	10	n:2 fluorotelomer sulfonic acids (n:2 FTSAs)	8	1	Fluorotelomer sulfonates	FTSAs	Poly	527.969	6.18285	224.288	-4.99881	-3.16902	0.112537
4:2 Fluorotelomer sulfonic acid	DTXSID30891564	757124-72-4	4:2 Fluorotelomer sulfonic acid (4:2-FTS)	Apollo Scientific Ltd	PC6901	95	Fluorotelomer PFAA precursors	6	n:2 fluorotelomer sulfonic acids (n:2 FTSAs)	4	1	Fluorotelomer sulfonates	FTSAs	Poly	327.982	3.25934	216.202	-5.87884	-2.61762	-3.20848
6:2 Fluorotelomer sulfonic acid	DTXSID6067331	27619-97-2	6:2 Fluorotelomer sulfonic acid (6:2 FTS)	Apollo Scientific Ltd	PC6143	98	Fluorotelomer PFAA precursors	8	n:2 fluorotelomer sulfonic acids (n:2 FTSAs)	6	1	Fluorotelomer sulfonates	FTSAs	Poly	427.975	3.7269	219.459	-6.08424	-2.92037	-2.43837
3:3 Fluorotelomer carboxylic acid	DTXSID00379268	356-02-5	3:3 Fluorotelomer carboxylic acid (3:3 FTCA)	Matrix Scientific	1296	97	Fluorotelomer PFAA precursors	6	n:3 acids	3	1	Fluorotelomer carboxylates	FTCAs	Poly	242.018	3.9361	147.251	-0.284984	-3.31491	-0.406836
2H,2H,3H,3H-Perfluorooctanoic acid	DTXSID20874028	914637-49-3	2H,2H,3H,3H-Perfluorooctanoic acid (5:3 FTCA)	Manchester Organics	Y27250	98.5	Fluorotelomer PFAA precursors	8	n:3 acids	5	1	Fluorotelomer carboxylates	FTCAs	Poly	342.011	3.29604	181.338	-0.357596	-3.28255	-0.566746
4,4-bis(Trifluoromethyl)-4-fluoropropanoic acid	DTXSID80380256	243139-62-0	4,4-bis(Trifluoromethyl)-4-fluoropropanoic acid	Atlantic Research Chemicals Ltd	CA10143	95	Fluorotelomer PFAA precursors	6	n:3 acids	3	1	Polyfluoro polyalkyl carboxylates	PolyFPACAs	Poly	242.018	3.89373	140.234	0.241367	-3.31016	-0.833744
3-Perfluoroheptylpropanoic acid (7:3 FTCA)	DTXSID90382620	812-70-4	3-Perfluoroheptylpropanoic acid (7:3 FTCA)	Apollo Scientific Ltd	PC0823	97	Fluorotelomer PFAA precursors	10	n:3 acids	7	1	Fluorotelomer carboxylates	FTCAs	Poly	442.005	4.43814	188.317	-2.26209	-2.52117	0.395192
6:3 Fluorotelomer carboxylic acid (6:3 FTCA)	DTXSID70379917	27854-30-4	6:3 Fluorotelomer carboxylic acid (6:3 FTCA)	Apollo Scientific Ltd	PC6454	98.5	Fluorotelomer PFAA precursors	9	n:3 acids	6	1	Fluorotelomer carboxylates	FTCAs	Poly	392.008	4.17973	185.062	-0.973341	-2.01498	-0.0170309
3,3-Bis(trifluoromethyl)-2-propenoic acid	DTXSID30170109	1763-28-6	3,3-Bis(trifluoromethyl)-2-propenoic acid	Apollo Scientific Ltd	PC8785	97	Fluorotelomer PFAA precursors	5	NA	NA	NA	Polyfluoroalkyl carboxylates	PolyFCAs	Poly	207.996	2.81874	111.349	0.405928	-0.208565	-2.77707
3-(Perfluoroisopropyl)-2-propenoic acid	DTXSID40380257	243139-64-2	3-(Perfluoroisopropyl)-2-propenoic acid	Apollo Scientific Ltd	PC6932L	97	Fluorotelomer PFAA precursors	6	NA	NA	NA	Polyfluoro polyalkyl carboxylates	PolyFPACAs	Poly	240.002	2.37217	147.625	0.427987	-3.29062	-3.19352
4H-Perfluorobutanoic acid	DTXSID50892417	679-12-9	4H-perfluorobutanoic acid (4H-PFBA)	Enamine	EN300-234648	95	PFAA precursors	4	1-H perfluoroalkyl carboxylic acids	NA	NA	Polyfluoroalkyl carboxylates	PolyFCAs	Poly	195.996	1.70899	110.725	0.144598	-1.02668	-5.02441
Perfluoropropanoic acid	DTXSID8059970	422-64-0	Perfluoropropanoic acid (PFPrA)	Enamine	EN300-40016	95	PFAAs	3	perfluoroalkyl carboxylic acids (PFCAs), their salts and esters	NA	NA	Perfluoroalkyl carboxylates	PFCAs	Per	163.99	1.41593	96.527	1.01434	-0.83246	-5.17559
Perfluorooctanesulfonic acid	DTXSID3031864	1763-23-1	Perfluorooctane sulfonate (PFOS)	INDOFINE Chemical Company, Inc.	652569	103	PFAAs	8	perfluoroalkane sulfonic acids (PFSAs), their salts and esters	8	0	Perfluoroalkane sulfonates	PFSAs	Per	499.937	5.60926	218.519	-5.60604	-3.08775	-3.43162
Potassium perfluorobutanesulfonate	DTXSID3037707	29420-49-3	Potassium perfluorobutanesulfonate (KPFBS)	NA	NA	NA	PFAAs	4	perfluoroalkane sulfonic acids (PFSAs), their salts and esters	4	0	Perfluoroalkane sulfonates	PFSAs	Per	299.95	3.11745	211.006	-7.94453	-2.1397	-5.8933
Potassium perfluorohexanesulfonate	DTXSID3037709	3871-99-6	Potassium perfluorohexanesulfonate (KPFHxS)	Sigma-Aldrich	50929	100	PFAAs	6	perfluoroalkane sulfonic acids (PFSAs), their salts and esters	6	0	Perfluoroalkane sulfonates	PFSAs	Per	399.944	2.20305	238.475	-8.0865	-3.21465	-6.83273
Perfluorobutanesulfonic acid	DTXSID5030030	375-73-5	Perfluorobutane sulfonate (PFBS)	TCI America, Inc.	N0709	99.2	PFAAs	4	perfluoroalkane sulfonic acids (PFSAs), their salts and esters	4	0	Perfluoroalkane sulfonates	PFSAs	Per	299.95	3.11745	211.006	-7.94453	-2.1397	-5.8933
2,2,2-Trifluoroethyl perfluorobutanesulfonate	DTXSID60380390	79963-95-4	2,2,2-Trifluoroethylperfluorobutanesulfonate	Sigma-Aldrich	540471	97.1	PFAA precursors	6	perfluoroalkane sulfonic acids (PFSAs), their salts and esters	4	1	polyfluoroalkyl sulfonates	PolyFSAs	Poly	381.953	3.67644	137.137	1.4792	-4.74456	3.67644
Sodium perfluorodecanesulfonate	DTXSID60892443	2806-15-7	Sodium perfluorodecanesulfonate (NaPFDS)	NA	NA	NA	PFAAs	10	perfluoroalkane sulfonic acids (PFSAs), their salts and esters	10	0	Perfluoroalkane sulfonates	PFSAs	Per	599.931	5.57515	223.54	-5.08595	-3.49048	-3.36008
Perfluorohexanesulfonic acid	DTXSID7040150	355-46-4	Perfluorohexane sulfonic acid (PFHxS)	Ark Pharm	AK116765	95	PFAAs	6	perfluoroalkane sulfonic acids (PFSAs), their salts and esters	6	0	Perfluoroalkane sulfonates	PFSAs	Per	399.944	2.20305	238.475	-8.0865	-3.21465	-6.83273
Perfluorooctanesulfonate	DTXSID80108992	45298-90-6	Perfluorooctanesulfonate (PFOS-)	NA	NA	NA	PFAAs	8	perfluoroalkane sulfonic acids (PFSAs), their salts and esters	8	0	Perfluoroalkane sulfonates	PFSAs	Per	499.937	5.60926	218.519	-5.60604	-3.08775	-3.43162
Potassium perfluorooctanesulfonate	DTXSID8037706	2795-39-3	Potassium perfluorooctanesulfonate (KPFOS)	Sigma-Aldrich	77282	101	PFAAs	8	perfluoroalkane sulfonic acids (PFSAs), their salts and esters	8	0	Perfluoroalkane sulfonates	PFSAs	Per	499.937	5.60926	218.519	-5.60604	-3.08775	-3.43162
Perfluoroheptanesulfonic acid	DTXSID8059920	375-92-8	Perfluoroheptanesulfonic acid (PFHpS)	BOC Sciences	375-92-8	99	PFAAs	5	perfluoroalkane sulfonic acids (PFSAs), their salts and esters	7	0	Perfluoroalkane sulfonates	PFSAs	Per	449.941	4.31381	223.095	-6.47741	-2.98698	-4.90116
N-Ethylperfluorooctanesulfonamide	DTXSID1032646	4151-50-2	N-Ethylperfluorooctane sulfonamide (NEtFOSA)	Sigma-Aldrich	MFCD00042274	NA	FASA based PFAA precursors	10	perfluoroalkane sulfonyl amides/amido ethanols (xFASA/Es) and other alcohols	8	1	Polyfluoroalkane sulfonamides	PolyFSAms	Poly	526.985	6.79567	196.012	-5.29894	-6.09306	6.7506
N-Methylperfluorooctanesulfonamide	DTXSID1067629	31506-32-8	N-Methylperfluorooctane sulfonamide (NMeFOSA)	Apollo Scientific Ltd	PC52064	99	FASA based PFAA precursors	9	perfluoroalkane sulfonyl amides/amido ethanols (xFASA/Es) and other alcohols	8	1	Polyfluoroalkane sulfonamides	PolyFSAms	Poly	512.969	5.26596	209.362	-3.91934	-6.09707	5.21067
Perfluorooctanesulfonamide	DTXSID3038939	754-91-6	Perfluorooctane sulfonamide (PFOSA)	NA	NA	NA	PFAA precursors	8	perfluoroalkane sulfonyl amides/amido ethanols (xFASA/Es) and other alcohols	8	1	Perfluoroalkane sulfonamides	PFSAms	Per	498.953	5.02071	209.57	-0.611104	-6.10721	4.30728
Perfluorohexanesulfonamide	DTXSID50469320	41997-13-1	Perfluorohexanesulfonamide (PFHxSA)	Alfa Chemistry	41997-13-1	98.4	PFAA precursors	6	perfluoroalkane sulfonyl amides/amido ethanols (xFASA/Es) and other alcohols	6	1	Perfluoroalkane sulfonamides	PFSAms	Per	398.96	3.24896	212.74	-3.60309	-3.57342	2.73882
Perfluoro-1-octanesulfonyl chloride	DTXSID90315130	423-60-9	Perfluoro-1-octanesulfonyl chloride (PFOS-Cl)	Sigma-Aldrich	40486	98.7	PFAA precursors	8	perfluoroalkane sulfonyl halides	8	1	Perfluoroalkane sulfonyl chlorides	PFSCls	per	517.904	7.31945	165.235	1.24382	-5.66827	7.31945
Perfluorooctanesulfonamido ammonium iodide	DTXSID8051419	1652-63-7	Perfluorooctanesulfonamido ammonium iodide	eNovation Chemicals LLC	D332802	97	PFAA precursors	11	perfluoroalkane sulfonyl-based nonpolymers	8	1	Perfluoroalkane sulfonamido substances	PFSAmSubs	Per	599.066	4.66458	215.834	-3.93095	-6.08454	4.26285
Pentadecafluorooctanoyl chloride	DTXSID40187142	335-64-8	Pentadecafluorooctanoyl chloride (PFOA-Cl)	SynQuest Laboratories, Inc.	PC6160	97.8	Others	8	perfluoroalkyl carbonyl halides	7	1	Perfluoroalkanoyl chlorides	PFAlkCls	Per	431.94	4.06653	131.014	1.99997	-5.57036	4.06653
Perfluoroheptanoyl chloride	DTXSID80382154	52447-22-0	Perfluoroheptanoyl chloride (PFHpA-Cl)	Apollo Scientific Ltd	PC10010	98.9	Others	7	perfluoroalkyl carbonyl halides	6	1	Perfluoroalkanoyl chlorides	PFAlkCls	Per	381.943	4.13163	114.297	1.82682	-3.45014	4.13163
Potassium perfluorooctanoate	DTXSID00880026	2395-00-8	Potassium perfluorooctanoate (KPFOA)	Enamine	EN300-20268	100	PFAAs	8	perfluoroalkyl carboxylic acids (PFCAs), their salts and esters	7	0	Perfluoroalkyl carboxylates	PFCAs	Per	413.974	3.10642	188.994	-0.955343	-1.47869	-3.95106
Perfluoroheptanoic acid	DTXSID1037303	375-85-9	Perfluoroheptanoic acid (PFHpA)	Sigma-Aldrich	342041	99.5	PFAAs	7	perfluoroalkyl carboxylic acids (PFCAs), their salts and esters	6	0	Perfluoroalkyl carboxylates	PFCAs	Per	363.977	2.05938	176.997	-1.17538	-0.495629	-5.27867
Perfluorodecanoic acid	DTXSID3031860	335-76-2	Perfluorodecanoic acid (PFDA)	Apollo Scientific Ltd	PC5300	98.2	PFAAs	10	perfluoroalkyl carboxylic acids (PFCAs), their salts and esters	9	0	Perfluoroalkyl carboxylates	PFCAs	Per	513.967	4.15089	204.747	-2.83429	-2.64773	-2.85124
Perfluorohexanoic acid	DTXSID3031862	307-24-4	Perfluorohexanoic acid (PFHxA)	NA	NA	NA	PFAAs	6	perfluoroalkyl carboxylic acids (PFCAs), their salts and esters	5	0	Perfluoroalkyl carboxylates	PFCAs	Per	313.98	2.85045	168.392	-0.0441115	-4.04058	-4.34681
Perfluorotetradecanoic acid	DTXSID3059921	376-06-7	Perfluorotetradecanoic acid (PFTeDA)	Alfa Aesar	L13796	98.1	PFAAs	14	perfluoroalkyl carboxylic acids (PFCAs), their salts and esters	11	0	Perfluoroalkyl carboxylates	PFCAs	Per	713.955	5.1004	218.439	-2.99037	-4.48807	-1.75881
Perfluorobutanoic acid	DTXSID4059916	375-22-4	Perfluorobutanoic acid (PFBA)	Enamine	EN300-21059	95	PFAAs	4	perfluoroalkyl carboxylic acids (PFCAs), their salts and esters	3	0	Perfluoroalkyl carboxylates	PFCAs	Per	213.986	1.43188	120.996	1.5265	-2.68084	-6.1815
Sodium perfluorooctanoate	DTXSID40880025	335-95-5	Sodium perfluorooctanoate (NaPFOA)	Alfa Aesar	L16988	102	PFAAs	8	perfluoroalkyl carboxylic acids (PFCAs), their salts and esters	7	0	Perfluoroalkyl carboxylates	PFCAs	Per	413.974	3.10642	188.994	-0.955343	-1.47869	-3.95106
Perfluoropentanoic acid	DTXSID6062599	2706-90-3	Perfluoropentanoic acid (PFPeA)	Oakwood Products Inc.	3302	99.855	PFAAs	5	perfluoroalkyl carboxylic acids (PFCAs), their salts and esters	4	0	Perfluoroalkyl carboxylates	PFCAs	Per	263.983	1.35304	143.412	0.821104	-3.34185	-6.84607
Perfluorononanoic acid	DTXSID8031863	375-95-1	Perfluorononanoic acid (PFNA)	Sigma-Aldrich	394459	98	PFAAs	9	perfluoroalkyl carboxylic acids (PFCAs), their salts and esters	8	0	Perfluoroalkyl carboxylates	PFCAs	Per	463.971	3.53773	189.966	-2.07383	-2.5496	-3.6288
Perfluorooctanoic acid	DTXSID8031865	335-67-1	Perfluorooctanoic acid (PFOA)	NA	NA	NA	PFAAs	8	perfluoroalkyl carboxylic acids (PFCAs), their salts and esters	7	0	Perfluoroalkyl carboxylates	PFCAs	Per	413.974	3.10642	188.994	-0.955343	-1.47869	-3.95106
Ammonium perfluorooctanoate	DTXSID8037708	3825-26-1	Ammonium perfluorooctanoate (NH4PFOA)	SynQuest Laboratories, Inc.	PC0824	NA	PFAAs	8	perfluoroalkyl carboxylic acids (PFCAs), their salts and esters	7	0	Perfluoroalkyl carboxylates	PFCAs	Per	413.974	3.10642	188.994	-0.955343	-1.47869	-3.95106
Perfluoroundecanoic acid	DTXSID8047553	2058-94-8	Perfluoroundecanoic acid (PFUnDA)	NA	NA	NA	PFAAs	11	perfluoroalkyl carboxylic acids (PFCAs), their salts and esters	10	1	Perfluoroalkyl carboxylates	PFCAs	Per	563.964	4.00255	218.295	-3.18861	-3.78496	-2.85666
Perfluorotridecanoic acid	DTXSID90868151	72629-94-8	Perfluorotridecanoic acid (PFTrDA)	Sigma-Aldrich	654973	98	PFAAs	13	perfluoroalkyl carboxylic acids (PFCAs), their salts and esters	12	0	Perfluoroalkyl carboxylates	PFCAs	Per	663.958	5.35195	223.893	-3.18013	-4.36778	-1.50725
Perfluoro-3,6-dioxaheptanoic acid	DTXSID30382063	151772-58-6	Perfluoro-3,6-dioxaheptanoic acid (PFPE-3)	Oakwood Products Inc.	9320	98	PFAAs	5	PFECAs, salts and esters - diethers	6(2O)	1	Perfluoroalkyl polyether carboxylates	PFPECAs	Per	295.973	1.84476	160.799	-3.16129	-2.82572	-7.4633
Perfluoro-3,6-dioxadecanoic acid (PFPE-5)	DTXSID50381073	137780-69-9	Perfluoro-3,6-dioxadecanoic acid (PFPE-5)	Oakwood Products Inc.	9319	99	PFAAs	8	PFECAs, salts and esters - diethers	9(2O)	0	Perfluoroalkyl polyether carboxylates	PFPECAs	Per	445.964	4.04241	188.095	-2.46547	-2.1853	-5.68118
Perfluoro(4-methoxybutanoic) acid	DTXSID60500450	863090-89-5	Perfluoro(4-methoxybutanoic) acid (PFPE-7)	Apollo Scientific Ltd	PC6491	98	PFAAs	5	PFECAs, salts and esters - monoethers	5(1O)	0	Perfluoroalkyl ether carboxylates	PFECAs	Per	279.978	2.08915	156.502	0.242242	-2.97515	-5.59665
Perfluoro-4-isopropoxybutanoic acid	DTXSID60663110	801212-59-9	Perfluoro-4-isopropoxybutanoic acid (PFPE-1)	Apollo Scientific Ltd	PC6487	99	PFAAs	7	PFECAs, salts and esters - monoethers	7(1O)	0	Perfluoroalkyl ether carboxylates	PFECAs	Per	379.972	3.38494	183.451	-1.36119	-2.77102	-3.67694
Perfluoro-3-methoxypropanoic acid	DTXSID70191136	377-73-1	Perfluoro-3-methyoxypropanoic acid (PFPE-2)	BOC Sciences	377-73-1	98.9	PFAAs	4	PFECAs, salts and esters - monoethers	4(1O)	1	Perfluoroalkyl ether carboxylates	PFECAs	Per	229.981	1.74467	121.906	-1.15925	-0.859142	-4.76828
Perfluoro-3,6,9-trioxadecanoic acid (PFPE-4)	DTXSID80380837	151772-59-7	Perfluoro-3,6,9-trioxadecanoic acid (PFPE-4)	Matrix Scientific	PC2972	98	PFAAs	7	PFECAs, salts and esters - triethers	9(3O)	0	Perfluoroalkyl polyether carboxylates	PFPECAs	Per	411.962	4.05569	185.704	-3.49536	-2.93898	-4.59334
Perfluoro(2-ethoxyethane)sulfonic acid	DTXSID50379814	113507-82-7	Perfluoro(2-ethoxyethane)sulfonic acid	Oakwood Products Inc.	7042	97.7	PFAAs	4	PFESAs, salts and esters - monoethers	5(1O)	0	Perfluoroalkyl ether sulfonates	PFESAs	Per	315.945	2.98487	214.932	-5.90312	-3.0938	-3.24657

## Sheet: Table_S2_Anal_Method info
DTXSID	Analyte (Common Abbreviation)	Analysis Lab	Average Molecular Weight (g/mol)	Monoisotopic Mass (g/mol)	Method A (EPA) Rt (min)	Method A (EPA) Quantifier MRM Transition	Method A (EPA) Cone Voltage	Method A (EPA) Collision Energy	Method A (EPA)Internal Standard	Method B (DTT) Rt (min)	Method B (DTT) Targeted SIM Scan Range
DTXSID00192353	8:2 Fluorotelomer sulfonic acid (8:2 FTS)	EPA	528.18	527.969	2.35	526.86→80.51	8	36	M2-8:2 FTS
DTXSID00379268	3:3 Fluorotelomer carboxylic acid (3:3 FTCA)	EPA	242.093	242.018	1.51	240.91→176.87	2	6	M5PFPeA
DTXSID00880026	Potassium perfluorooctanoate (KPFOA)	DTT	452.16	451.93						7.14	448.93 - 452.93
DTXSID1032646	N-Ethylperfluorooctane sulfonamide (NEtFOSA)	DTT/EPA	527.198	526.985	4.75	525.95→169.03	2	28	M8FOSA	9.24	523.95 - 527.95
DTXSID1037303	Perfluoroheptanoic acid (PFHpA)	DTT	364.062	363.977						6.49	360.97 - 364.97
DTXSID1067629	N-Methylperfluorooctane sulfonamide (NMeFOSA)	DTT	513.177	512.969						9.06	509.96 - 513.96
DTXSID20179883	2-(Perfluorohexyl)ethyl phosphonic acid	DTT	428.086	427.985						7.43	424.98 - 428.98
DTXSID20874028	2H,2H,3H,3H-Perfluorooctanoic acid (5:3 FTCA)	DTT	342.107	342.011						6.71	339.01 - 343.01
DTXSID30170109	3,3-Bis(trifluoromethyl)-2-propenoic acid	DTT	208.059	207.996						2.01	204.99 - 208.99
DTXSID3031860	Perfluorodecanoic acid (PFDA)	DTT	514.086	513.967						7.85	510.96 - 514.96
DTXSID3031862	Perfluorohexanoic acid (PFHxA)	DTT	314.053	313.98						5.82	310.98 - 314.98
DTXSID3031864	Perfluorooctane sulfonate (PFOS)	DTT	500.13	499.937						7.57	496.93 - 500.93
DTXSID3037707	Potassium perfluorobutanesulfonate (KPFBS)	DTT	338.19	337.906						4.93	334.90 - 338.90
DTXSID3037709	Potassium perfluorohexanesulfonate (KPFHxS)	DTT	438.205	437.9						6.6	434.90 - 438.90
DTXSID30382063	Perfluoro-3,6-dioxaheptanoic acid (PFPE-3)	DTT/EPA	296.045	295.973	1.68	200.97→84.96	32	6	M5PFHxA	5.62	292.97 - 296.97
DTXSID3038939	Perfluorooctane sulfonamide (PFOSA)	DTT	499.145	498.953						8.39	495.95 - 499.94
DTXSID3059921	Perfluorotetradecanoic acid (PFTeDA)	DTT	714.117	713.955						8.82	710.95 - 714.95
DTXSID30891564	4:2 Fluorotelomer sulfonic acid (4:2-FTS)	DTT	328.153	327.982						5.68	324.98 - 328.98
DTXSID40187142	Pentadecafluorooctanoyl chloride (PFOA-Cl)	EPA	432.51	431.94	2.01	413.00→368.99	2	8	M8PFOA
DTXSID40380257	3-(Perfluoroisopropyl)-2-propenoic acid	DTT	240.076	240.002						4.61	237.00 - 241.00
DTXSID4059916	Perfluorobutanoic acid (PFBA)	DTT	214.039	213.986						2.16	210.98 - 214.98
DTXSID40880025	Sodium perfluorooctanoate (NaPFOA)	DTT	436.052	435.956						7.1	442.98 - 446.98
DTXSID50226894	9-H-Perfluorononanoic acid (9H-PFNA)	EPA	446.087	445.98	1.88	444.87→380.84	6	8	M9PFNA
DTXSID5030030	Perfluorobutane sulfonate (PFBS)	DTT	300.1	299.95						4.9	296.95 - 300.95
DTXSID50379814	Perfluoro(2-ethoxyethane)sulfonic acid	EPA	316.09	315.945	1.77	314.72→134.80	4	20	M3PFHxS
DTXSID50381073	Perfluoro-3,6-dioxadecanoic acid (PFPE-5)	EPA	446.068	445.964	2.11	350.76→234.78	2	8	M6PFDA
DTXSID50469320	Perfluorohexanesulfonamide (PFHxSA)	EPA	399.13	398.96	3.02	397.85→77.77	8	24	M8PFOS
DTXSID5061954	11-H-Perfluoroundecanoic acid (11H-PFUnDA)	EPA	546.103	545.974	2.24	544.75→480.76	2	10	M7PFUdA
DTXSID50892417	4H-perfluorobutanoic acid (4H-PFBA)	DTT	196.048	195.996						1.88	192.99 - 196.99
DTXSID60380390	2,2,2-Trifluoroethylperfluorobutanesulfonate	DTT	382.12	381.953						5.65	378.95 - 382.95
DTXSID60500450	Perfluoro(4-methoxybutanoic) acid (PFPE-7)	DTT	280.045	279.978						4.91	276.97 - 280.97
DTXSID6062599	Perfluoropentanoic acid (PFPeA)	DTT	264.047	263.983						4.31	260.98 - 264.98
DTXSID60663110	Perfluoro-4-isopropoxybutanoic acid (PFPE-1)	DTT	380.061	379.972						6.54	376.97 - 380.97
DTXSID6067331	6:2 Fluorotelomer sulfonic acid (6:2 FTS)	EPA	428.16	427.975	1.87	426.87→80.51	12	30	M2-6:2 FTS
DTXSID60892443	Sodium perfluorodecanesulfonate (NaPFDS)	DTT	622.12	621.913						8.06	618.91 - 622.91
DTXSID70191136	Perfluoro-3-methyoxypropanoic acid (PFPE-2)	DTT	230.038	229.981						2.8	226.98 - 230.98
DTXSID7040150	Perfluorohexane sulfonic acid (PFHxS)	DTT	400.11	399.944						6.48	396.94 - 400.94
DTXSID70565479	8H-Perfluorooctanoic acid (8H-PFOA)	EPA	396.08	395.983	1.79	394.82→330.82	12	8	M4PFHpA
DTXSID80108992	Perfluorooctanesulfonate (PFOS-)	DTT	499.12	498.93						7.47	495.93 - 499.93
DTXSID8031863	Perfluorononanoic acid (PFNA)	DTT	464.076	463.971						7.45	460.97 - 464.97
DTXSID8031865	Perfluorooctanoic acid (PFOA)	DTT	414.068	413.974						7.03	410.97 - 414.97
DTXSID8037706	Potassium perfluorooctanesulfonate (KPFOS)	DTT	538.22	537.893						7.5	534.89 - 538.89
DTXSID8037708	Ammonium perfluorooctanoate (NH4PFOA)	DTT	431.099	431						7.04	428.00 - 432.00
DTXSID80380256	4,4-bis(Trifluoromethyl)-4-fluoropropanoic acid	EPA	242.093	242.018	1.46	240.85→176.80	4	10	M5PFPeA
DTXSID80380837	Perfluoro-3,6,9-trioxadecanoic acid (PFPE-4)	EPA	412.059	411.962	2.01	316.77→200.80	4	10	M8PFOA
DTXSID80382154	Perfluoroheptanoyl chloride (PFHpA-Cl)	EPA	382.51	381.943	1.81	362.87→318.85	4	6	M4PFHpA
DTXSID8047553	Perfluoroundecanoic acid (PFUnDA)	EPA	564.093	563.964	2.83	562.80→518.89	4	8	M7PFUdA
DTXSID8051419	Perfluorooctanesulfonamido ammonium iodide	DTT	726.231	725.971						8.82	722.97 - 726.97
DTXSID8059920	Perfluoroheptanesulfonic acid (PFHpS)	DTT	450.12	449.941						7.05	446.94 - 450.94
DTXSID8059970	Perfluoropropanoic acid (PFPrA)	DTT	163.99	163.99						1.52	160.99 - 164.99
DTXSID90315130	Perfluoro-1-octanesulfonyl chloride (PFOS-Cl)	DTT	518.57	517.904						7.48	514.90 - 518.90
DTXSID90382620	3-Perfluoroheptylpropanoic acid (7:3 FTCA)	EPA	442.124	442.005	2.62	440.90→336.89	22	10	M9PFNA
DTXSID90868151	Perfluorotridecanoic acid (PFTrDA)	DTT	664.109	663.958						8.67	660.95 - 664.95
DTXSID70379917	6:3 Fluorotelomer carboxylic acid	EPA	392.12	392.008	3.87	390.85 → 286.86	2	8	M2-6:2 FTS

## Sheet: Table_S3_PFAS_IS_Method Info
Internal Standard (Abbreviation)	Method A Rt (min)	Method B Rt (min)	Primary Transition	Cone Voltage	Collision Energy
Perfluoro-n-[13C4]butanoic acid (MPFBA)	1.12		216.80→171.75	15	10
Perfluoro-n-[13C5]pentanoic acid (M5PFPeA)	1.67		268.00→223.00	15	9
Sodium perfluoro-1-[2,3,4-13C3]butanesulfonate (M3PFBS)	1.73		301.70→79.80	60	30
Perfluoro-n-[1,2,3,4,6-13C5]hexanoic acid (M5PFHxA)	1.74		318.00→273.00	13	9
Sodium 1H,1H,2H,2H-perfluoro-1-[1,2-13C2]hexanesulfonate (M2-4:2FTS)	1.67		329.00→81.00	43	30
Perfluoro-n-[1,2,3,4-13C4]heptanoic acid (M4PFHpA)	1.81		367.00→322.00	14	10
Sodium perfluoro-1-[1,2,3-13C3]hexanesulfonate (M3PFHxS)	2.03		402.00→99.00	50	38
Perfluoro-n-[13C8]octanoic acid (M8PFOA)	2.01		420.65→378.75	15	11
Sodium 1H,1H,2H,2H-perfluoro-1-[1,2-13C2]octanesulfonate (M2-6:2FTS)	1.87		428.70→408.70	43	24
Perfluoro-n-[13C9]nonanoic acid (M9PFNA)	2.22		472.00→427.00	15	11
Perfluoro-1-[13C8]octanesulfonamide (M8FOSA)	3.41		506.00→78.00	50	32
Sodium perfluoro-1-[13C8]octanesulfonate (M8PFOS)	2.55		507.00→99.00	60	48
Perfluoro-n-[1,2,3,4,5,6-13C6]decanoic acid (M6PFDA)	2.43		519.00→474.00	16	12
Sodium 1H,1H,2H,2H-perfluoro-1-[1,2-13C2]decanesulfonate (M2-8:2FTS)	2.35		529.00→81.00	45	45
Perfluoro-n-[1,2,3,4,5,6,7-13C7]undecanoic acid (M7PFUdA)	2.83		570.00→525.00	17	12
Perfluoro-n-[1,2-13C2]tetradecanoic acid (M2PFTeDA)	3.69		715.00→670.00	19	14
13C6-n-butylparaben	2.54		199.15→98.03	30	24
pyruvic acid		2.03	86.96 →42.92	56	6

## Sheet: Table_S4_Clint_Data_Summary
NAME	DTXSID	CASRN	Analyte (Common Abbreviation)	OECD Group	Analysis Lab	Unadj Clint	p-value	Bkgd/p-value_adj_Clint
11-H-Perfluoroundecanoic acid	DTXSID5061954	1765-48-6	11-H-Perfluoroundecanoic acid (11H-PFUnDA)	1-H PFCAs	EPA	0	0.3381	0
4H-Perfluorobutanoic acid	DTXSID50892417	679-12-9	4H-perfluorobutanoic acid (4H-PFBA)	1-H PFCAs	DTT	0.9	0.2886	0
8H-Perfluorooctanoic acid	DTXSID70565479	13973-14-3	8H-Perfluorooctanoic acid (8H-PFOA)	1-H PFCAs	EPA	0	NS	0
9-H-Perfluorononanoic acid	DTXSID50226894	76-21-1	9-H-Perfluorononanoic acid (9H-PFNA)	1-H PFCAs	EPA	0	0.2612	0
2-(Perfluorohexyl)ethylphosphonic acid	DTXSID20179883	252237-40-4	2-(Perfluorohexyl)ethyl phosphonic acid	n:2 FTPAs	DTT	0.71	0.5272	0
4:2 Fluorotelomer sulfonic acid	DTXSID30891564	757124-72-4	4:2 Fluorotelomer sulfonic acid (4:2-FTS)	n:2 FTSAs	DTT	4.28	0.0004	4.28
6:2 Fluorotelomer sulfonic acid	DTXSID6067331	27619-97-2	6:2 Fluorotelomer sulfonic acid (6:2 FTS)	n:2 FTSAs	EPA	1.401	0.0227	1.401
8:2 Fluorotelomer sulfonic acid	DTXSID00192353	39108-34-4	8:2 Fluorotelomer sulfonic acid (8:2 FTS)	n:2 FTSAs	EPA	1.5284	0.0045	1.53
2H,2H,3H,3H-Perfluorooctanoic acid	DTXSID20874028	914637-49-3	2H,2H,3H,3H-Perfluorooctanoic acid (5:3 FTCA)	n:3 acids	DTT	11.84	0.0001	11.84
3:3 Fluorotelomer carboxylic acid	DTXSID00379268		3:3 Fluorotelomer carboxylic acid (3:3 FTCA)	n:3 acids	EPA	0	NS	0
3-Perfluoroheptylpropanoic acid (7:3 FTCA)	DTXSID90382620	812-70-4	3-Perfluoroheptylpropanoic acid (7:3 FTCA)	n:3 acids	EPA	19.736	Sig	13.21
4,4-bis(Trifluoromethyl)-4-fluoropropanoic acid	DTXSID80380256	243139-62-0	4,4-bis(Trifluoromethyl)-4-fluoropropanoic acid	n:3 acids	EPA	0	NS	0
6:3 Fluorotelomer carboxylic acid	DTXSID70379917		6:3 Fluorotelomer carboxylic acid (6:3 FTCA)	n:3 acids	EPA	5.046	0.0001	5.046
3-(Perfluoroisopropyl)-2-propenoic acid	DTXSID40380257	243139-64-2	3-(Perfluoroisopropyl)-2-propenoic acid	NA	DTT	1.23	0.0796	0
3,3-Bis(trifluoromethyl)-2-propenoic acid	DTXSID30170109	1763-28-6	3,3-Bis(trifluoromethyl)-2-propenoic acid	NA	DTT	1.82	0.0004	1.82
Ammonium perfluorooctanoate	DTXSID8037708	3825-26-1	Ammonium perfluorooctanoate (NH4PFOA)	PFCAs	DTT	2.06	0.0217	2.06
Perfluorobutanoic acid	DTXSID4059916	375-22-4	Perfluorobutanoic acid (PFBA)	PFCAs	DTT	0.08	0.9129	0
Perfluorodecanoic acid	DTXSID3031860	335-76-2	Perfluorodecanoic acid (PFDA)	PFCAs	DTT	0	0.0738	0
Perfluoroheptanoic acid	DTXSID1037303	375-85-9	Perfluoroheptanoic acid (PFHpA)	PFCAs	DTT	3.12	0.0049	3.12
Perfluorohexanoic acid	DTXSID3031862	307-24-4	Perfluorohexanoic acid (PFHxA)	PFCAs	DTT	1.62	0.0411	1.62
Perfluorononanoic acid	DTXSID8031863	375-95-1	Perfluorononanoic acid (PFNA)	PFCAs	DTT	0.83	0.3832	0
Perfluorooctanoic acid	DTXSID8031865	335-67-1	Perfluorooctanoic acid (PFOA)	PFCAs	DTT	1.49	0.0521	0
Perfluoropentanoic acid	DTXSID6062599	2706-90-3	Perfluoropentanoic acid (PFPeA)	PFCAs	DTT	2.13	0.0812	0
Perfluoropropanoic acid	DTXSID8059970	422-64-0	Perfluoropropanoic acid (PFPrA)	PFCAs	DTT	0.59	0.1434	0
Perfluorotetradecanoic acid	DTXSID3059921	376-06-7	Perfluorotetradecanoic acid (PFTeDA)	PFCAs	DTT	0		0
Perfluorotridecanoic acid	DTXSID90868151	72629-94-8	Perfluorotridecanoic acid (PFTrDA)	PFCAs	DTT	0	0.9617	0
Perfluoroundecanoic acid	DTXSID8047553	2058-94-8	Perfluoroundecanoic acid (PFUnDA)	PFCAs	EPA	0	0.5538	0
Potassium perfluorooctanoate	DTXSID00880026	2395-00-8	Potassium perfluorooctanoate (KPFOA)	PFCAs	DTT	0	0.2505	0
Sodium perfluorooctanoate	DTXSID40880025	335-95-5	Sodium perfluorooctanoate (NaPFOA)	PFCAs	DTT	2.34	0.0296	2.34
Pentadecafluorooctanoyl chloride	DTXSID40187142	335-64-8	Pentadecafluorooctanoyl chloride (PFOA-Cl)	PFC-halides	EPA	0	NS	0
Perfluoroheptanoyl chloride	DTXSID80382154	52447-22-0	Perfluoroheptanoyl chloride (PFHpA-Cl)	PFC-halides	EPA	0	NS	0
Perfluoro(4-methoxybutanoic) acid	DTXSID60500450	863090-89-5	Perfluoro(4-methoxybutanoic) acid (PFPE-7)	PFECAs	DTT	1.5	0.0386	1.5
Perfluoro-3,6,9-trioxadecanoic acid (PFPE-4)	DTXSID80380837	151772-59-7	Perfluoro-3,6,9-trioxadecanoic acid (PFPE-4)	PFECAs	EPA	0	NS	0
Perfluoro-3,6-dioxadecanoic acid (PFPE-5)	DTXSID50381073	137780-69-9	Perfluoro-3,6-dioxadecanoic acid (PFPE-5)	PFECAs	EPA	0	NS	0
Perfluoro-3,6-dioxaheptanoic acid	DTXSID30382063	151772-58-6	Perfluoro-3,6-dioxaheptanoic acid (PFPE-3)	PFECAs	Both	0	0.3575	0
Perfluoro-3-methoxypropanoic acid	DTXSID70191136	377-73-1	Perfluoro-3-methyoxypropanoic acid (PFPE-2)	PFECAs	DTT	0	0.1388	0
Perfluoro-4-isopropoxybutanoic acid	DTXSID60663110	801212-59-9	Perfluoro-4-isopropoxybutanoic acid (PFPE-1)	PFECAs	DTT	5.78	0.0027	5.78
Perfluoro(2-ethoxyethane)sulfonic acid	DTXSID50379814	113507-82-7	Perfluoro(2-ethoxyethane)sulfonic acid	PFESAs	EPA	5.512	Sig	5.512
Perfluorooctanesulfonamido ammonium iodide	DTXSID8051419	1652-63-7	Perfluorooctanesulfonamido ammonium iodide	PFS nonpolymer	DTT	4.28	0.4167	0
2,2,2-Trifluoroethyl perfluorobutanesulfonate	DTXSID60380390	79963-95-4	2,2,2-Trifluoroethylperfluorobutanesulfonate	PFSAs	DTT	2.84	0.0834	0
Perfluorobutanesulfonic acid	DTXSID5030030	375-73-5	Perfluorobutane sulfonate (PFBS)	PFSAs	DTT	4.75	0.0004	4.75
Perfluoroheptanesulfonic acid	DTXSID8059920	375-92-8	Perfluoroheptanesulfonic acid (PFHpS)	PFSAs	DTT	1.23	0.23	0
Perfluorohexanesulfonic acid	DTXSID7040150	355-46-4	Perfluorohexane sulfonic acid (PFHxS)	PFSAs	DTT	1.52	0.3805	0
Perfluorooctanesulfonate	DTXSID80108992	45298-90-6	Perfluorooctanesulfonate (PFOS-)	PFSAs	DTT	0	0.257	0
Perfluorooctanesulfonic acid	DTXSID3031864	1763-23-1	Perfluorooctane sulfonate (PFOS)	PFSAs	DTT	1.38	0.2014	0
Potassium perfluorobutanesulfonate	DTXSID3037707	29420-49-3	Potassium perfluorobutanesulfonate (KPFBS)	PFSAs	DTT	0	0.7193	0
Potassium perfluorohexanesulfonate	DTXSID3037709	3871-99-6	Potassium perfluorohexanesulfonate (KPFHxS)	PFSAs	DTT	0	0.4822	0
Potassium perfluorooctanesulfonate	DTXSID8037706	2795-39-3	Potassium perfluorooctanesulfonate (KPFOS)	PFSAs	DTT	2.96	0.0001	2.96
Sodium perfluorodecanesulfonate	DTXSID60892443	2806-15-7	Sodium perfluorodecanesulfonate (NaPFDS)	PFSAs	DTT	3.39	0.0857	0
Perfluoro-1-octanesulfonyl chloride	DTXSID90315130	423-60-9	Perfluoro-1-octanesulfonyl chloride (PFOS-Cl)	PFS-halide	DTT	0	0.6112	0
N-Ethylperfluorooctanesulfonamide	DTXSID1032646	4151-50-2	N-Ethylperfluorooctane sulfonamide (NEtFOSA)	xFASA/Es	Both	24.92	0.0001	8.964
N-Methylperfluorooctanesulfonamide	DTXSID1067629	31506-32-8	N-Methylperfluorooctane sulfonamide (NMeFOSA)	xFASA/Es	DTT	33.23	0.0001	23.23
Perfluorohexanesulfonamide	DTXSID50469320		Perfluorohexanesulfonamide (PFHxSA)	xFASA/Es	EPA	0	NS	0
Perfluorooctanesulfonamide	DTXSID3038939	754-91-6	Perfluorooctane sulfonamide (PFOSA)	xFASA/Es	DTT	22.84	0.0001	17.84

## Sheet: Table_S5_IVIVE_Calculations
Chemical Name (Common Abbreviation)	DTXSID	Substance_CASRN	CF2	OECD Category	Avg MW (g/mol)	LogPow	Compound Type	pKa	Mean fu	B:P	Fub	in vitro CLint exp assay	CLint for HTTK	CLrenal (L/h)	CLint (µL/min)	CLhep (L/h)	Css (mg/L)	Css (uM)	5th %ile AC50	10th %ile AC50	CF2	AED (mg/kg/d)		DR (µg/kg/hr)	0.042
Perfluoropentanoic acid (PFPeA)	DTXSID6062599	2706-90-3	4	PFCAs	263.983	1.35	monoprotic acid	-0.8	0.044	0.55	0.08	0	0	0.536	0	0	5.48507	20.7781	NA	NA	4	No POD		BW (kg)	70
Perfluorobutanesulfonic acid (PFBS)	DTXSID5030030	375-73-5	4	PFSAs	299.95	3.38	monoprotic acid	-1.61	0.0128	0.55	0.0232727	4.75	4.75	0.155927	833910	1.14957	2.25202	7.50797	6.22805	12.4179	4	0.829525		HPGL (mill cells/g)	110
4:2 Fluorotelomer sulfonic acid (4:2 FTS)	DTXSID30891564	757124-72-4	4	n:2 FTSAs	327.982	3.46	monoprotic acid	0.93	0.005	0.55	0.00909091	4.28	4.28	0.0609091	751397	0.407995	6.26994	19.1167	NA	NA	4	No POD		Vl (g)	1596
Perfluorohexanoic acid (PFHxA)	DTXSID3031862	307-24-4	5	PFCAs	313.98	2.85045	monoprotic acid		0.0068	0.55	0.0123636	1.62	0	0.0828364	0	0	35.4917	113.038	9.05858	12.3147	5	0.0801375		QL (uL/min)	1500000
2H,2H,3H,3H-Perfluorooctanoic acid (5:3 FTCA)	DTXSID20874028	914637-49-3	5	n:3 acids	342.011	3.15	monoprotic acid	3.54	0.0059	0.55	0.0107273	11.84	11.84	0.0718727	2.07863e+06	1.31829	2.11487	6.18362	6.09794	6.24313	5	0.986145		GFR (L/hr)	6.7
Perfluorohexanesulfonamide (PFHxSA)	DTXSID50469320	41997-13-1	5	xFASA/Es	398.96	2.8	monoprotic acid	7.05	0.0004	0.55	0.000727273	0	0	0.00487273	0	0	603.358	1512.33	7.33041	13.4004	5	0.0048471
6:2 Fluorotelomer sulfonic acid (6:2 FTS)	DTXSID6067331	27619-97-2	6	n:2 FTSAs	427.975	3.73	monoprotic acid	1.23	0.0143	0.55	0.026	1.4	1.4	0.1742	245784	0.381796	5.2878	12.3554	11.0198	12.3271	6	0.8919		Assuming 1 mg/kg/day dose rate
Perfluoroheptanoic acid (PFHpA)	DTXSID1037303	375-85-9	6	PFCAs	363.977	2.06	monoprotic acid	0.06	0.0004	0.55	0.000727273	3.12	0	0.00487273	0	0	603.358	1657.68	16.5701	16.9918	6	0.00999597
6:3 Fluorotelomer carboxylic acid (6:3 FTCA)	DTXSID70379917	27854-30-4	6	n:3 acids	392.008	4.54	monoprotic acid	3.2	0.0023	0.55	0.00418182	5.05	5.05	0.0280182	886578	0.221902	11.7638	30.009	5.48858	7.11694	6	0.182898
8H-Perfluorooctanoic acid (8H-PFOA)	DTXSID70565479	13973-14-3	6	1-H PFCAs	395.983	3.89	monoprotic acid	1.51	0.0021	0.55	0.00381818	0	0	0.0255818	0	0	114.925	290.228	10.5919	16.016	6	0.036495
Perfluorohexanesulfonic acid (PFHxS)	DTXSID7040150	355-46-4	6	PFSAs	399.944	2.21	monoprotic acid	-1.64	0.0009	0.55	0.00163636	0	0	0.0109636	0	0	268.159	670.492	22.3784	25.7401	6	0.033376
9-H-Perfluorononanoic acid (9H-PFNA)	DTXSID50226894	76-21-1	7	1-H PFCAs	445.98	4.93	monoprotic acid	1.4	0.0009	0.55	0.00163636	0	0	0.0109636	0	0	268.159	601.281	2.4691	2.65895	7	0.0041064
Perfluoroheptanesulfonic acid (PFHpS)	DTXSID8059920	375-92-8	7	PFSAs	449.941	3.38	monoprotic acid	-1.81	0.0006	0.55	0.00109091	0	0	0.00730909	0	0	402.239	893.982	18.0488	19.2081	7	0.0201892
3-Perfluoroheptylpropanoic acid (7:3 FTCA)	DTXSID90382620	812-70-4	7	n:3 acids	442.005	5.55	monoprotic acid	3.36	0.0051	0.55	0.00927273	13.21	13.21	0.0621273	2.31915e+06	1.27205	2.2036	4.98547	0.958925	1.39076	7	0.192344
Perfluorooctanoic acid (PFOA)	DTXSID8031865	335-67-1	7	PFCAs	413.974	3.11	monoprotic acid	0.34	0.001	0.55	0.00181818	0	0	0.0121818	0	0	241.343	582.992	8.07375	11.6218	7	0.0138488
Perfluorononanoic acid (PFNA)	DTXSID8031863	375-95-1	8	PFCAs	463.971	3.54	monoprotic acid	0.23	0.0016	0.55	0.00290909	0	0	0.0194909	0	0	150.84	325.106	14.7331	19.2995	8	0.0453178
Perfluorooctane sulfonate (PFOS)	DTXSID3031864	1763-23-1	8	PFSAs	499.937	5.6	monoprotic acid	-1.64	0.0049	0.55	0.00890909	0	0	0.0596909	0	0	49.2537	98.5198	8.01544	11.8059	8	0.0813586
11-H-Perfluoroundecanoic acid (11H-PFUnDA)	DTXSID5061954	1765-48-6	9	1-H PFCAs	545.974	5.08	monoprotic acid	1.7	0.0015	0.55	0.00272727	0	0	0.0182727	0	0	160.896	294.695	7.41455	10.5692	9	0.0251601
Perfluorodecanoic acid (PFDA)	DTXSID3031860	335-76-2	9	PFCAs	513.967	4.15	monoprotic acid	0.4	0.0027	0.55	0.00490909	0	0	0.0328909	0	0	89.3864	173.915	10.8913	13.7326	9	0.0626242
4H-perfluorobutanoic acid (4H-PFBA)	DTXSID50892417	679-12-9	3	1-H PFCAs	195.996	1.71	monoprotic acid	0.67	0.1714	0.55	0.311636	0	0	2.08796	0	0	1.40807	7.18418	NA	NA	3	No POD
2-(Perfluorohexyl)ethylphosphonic acid	DTXSID20179883	252237-40-4	6	n:2 FTPAs	427.985	3.92	monoprotic acid	-0.23	0.0123	0.55	0.0223636	0	0	0.149836	0	0	19.6214	45.846	3.63553	4.20124	6	0.0792986
8:2 Fluorotelomer sulfonic acid (8:2 FTS)	DTXSID00192353	39108-34-4	8	n:2 FTSAs	527.969	4.74	monoprotic acid	1.33	0.0396	0.55	0.072	1.53	1.53	0.4824	268607	1.14561	1.80588	3.42044	7.84167	8.64425	8	2.29259
3:3 Fluorotelomer carboxylic acid (3:3 FTCA)	DTXSID00379268	356-02-5	3	n:3 acids	242.018	3.4	monoprotic acid	3.06	0.0518	0.55	0.0941818	0	0	0.631018	0	0	4.65914	19.2512	NA	NA	3	No POD
4,4-bis(Trifluoromethyl)-4-fluoropropanoic acid	DTXSID80380256	243139-62-0	3	n:3 acids	242.018	4.04	monoprotic acid	2.67	0.0956	0.55	0.173818	0	0	1.16458	0	0	2.52451	10.4311	NA	NA	3	No POD
3-(Perfluoroisopropyl)-2-propenoic acid	DTXSID40380257	243139-64-2	NA	NA	240.002	4.36	monoprotic acid	1.83	0.1003	0.55	0.182364	0	0	1.22184	0	0	2.40621	10.0258	NA	NA	NA	No POD
Potassium perfluorooctanoate (KPFOA)	DTXSID00880026	2395-00-8	7	PFCAs	413.974	3.78	monoprotic acid	0.34	0.0018	0.55	0.00327273	0	0	0.0219273	0	0	134.08	323.884	NA	NA	7	No POD
Perfluorotetradecanoic acid (PFTeA)	DTXSID3059921	376-06-7	11	PFCAs	713.955	5.1	monoprotic acid	0.54	0.0271	0.55	0.0492727	0	0	0.330127	0	0	8.90566	12.4737	4.60772	8.57624	11	0.369394
Perfluoroundecanoic acid (PFUnDA)	DTXSID8047553	2058-94-8	10	PFCAs	563.964	4	monoprotic acid	0.54	0.0116	0.55	0.0210909	0	0	0.141309	0	0	20.8055	36.8915	2.30502	3.15315	10	0.0624813
Perfluorotridecanoic acid	DTXSID90868151	72629-94-8	12	PFCAs	663.958	7.47	monoprotic acid	0.54	0.0433	0.55	0.0787273	0	0	0.527473	0	0	5.57375	8.39473	1.29662	1.62059	12	0.154456
Perfluorobutanoic acid (PFBA)	DTXSID4059916	375-22-4	3	PFCAs	213.986	1.43	monoprotic acid	-0.21	0.093	0.55	0.169091	0	0	1.13291	0	0	2.59509	12.1274	1.25414	2.16388	3	0.103414
Perfluoropropanoic acid (PFPrA)	DTXSID8059970	422-64-0	2	PFCAs	163.99	1.4	monoprotic acid	0.81	0.3108	0.55	0.565091	0	0	3.78611	0	0	0.776523	4.73519	NA	NA	2	No POD
Ammonium perfluorooctanoate (NH4PFOA)	DTXSID8037708	3825-26-1	7	PFCAs	413.974	3.68	monoprotic acid	0.34	0.0007	0.55	0.00127273	2.06	2.06	0.00852727	361654	0.0276087	81.3593	196.533	14.2269	20	7	0.0723896
Sodium perfluorooctanoate (NaPFOA)	DTXSID40880025	335-95-5	7	PFCAs	413.974	3.73	monoprotic acid	0.34	0.0006	0.55	0.00109091	0	0	0.00730909	0	0	402.239	971.653	NA	NA	7	No POD
Pentadecafluorooctanoyl chloride (PFOA-Cl)	DTXSID40187142	335-64-8	7	PFC-halides	431.94	5.16	neutral	NA	0.0001	0.8168	0.000122429	0	0	0.000820274	0	0	3584.17	8297.84	8.31435	11.8736	7	0.00100199
Perfluoroheptanoyl chloride (PFHpA-Cl)	DTXSID80382154	52447-22-0	6	PFC-halides	381.943	4.61	neutral	NA	0.0017	0.70054	0.0024267	0	0	0.0162589	0	0	180.824	473.432	8.49055	9.28558	6	0.017934
Perfluoro-3,6-dioxaheptanoic acid (PFPE-3)	DTXSID30382063	151772-58-6	6(2O)	PFECAs	295.973	2.75	monoprotic acid	-1.91	0.0031	0.55	0.00563636	0	0	0.0377636	0	0	77.8527	263.04	11.7274	11.9605	6(2O)	0.044584
Perfluoro-3,6-dioxadecanoic acid (PFPE-5)	DTXSID50381073	137780-69-9	9(2O)	PFECAs	445.964	5.09	monoprotic acid	-2.32	0.0007	0.55	0.00127273	0	0	0.00852727	0	0	344.776	773.104	4.79464	6.16159	9(2O)	0.00620181
Perfluoro-3-methyoxypropanoic acid (PFPE-2)	DTXSID70191136	377-73-1	4(1O)	PFECAs	229.981	1.84	monoprotic acid	0.89	0.0764	0.55	0.138909	0	0	0.930691	0	0	3.15894	13.7356	NA	NA	4(1O)	No POD
Perfluoro-3,6,9-trioxadecanoic acid (PFPE-4)	DTXSID80380837	151772-59-7	9(3O)	PFECAs	411.962	3.26	monoprotic acid	-1.25	0.0003	0.55	0.000545455	0	0	0.00365455	0	0	804.478	1952.8	6.48534	9.00217	9(3O)	0.00332105
Perfluoro(4-methoxybutanoic) acid (PFPE-7)	DTXSID60500450	863090-89-5	5(1O)	PFECAs	279.978	1.95	monoprotic acid	-0.29	0.0117	0.55	0.0212727	1.5	1.5	0.142527	263340	0.334867	6.15843	21.9961	58.9856	58.9856	5(1O)	2.68164
Perfluoro-4-isopropoxybutanoic acid (PFPE-1)	DTXSID60663110	801212-59-9	7(1O)	PFECAs	379.972	3.65	monoprotic acid	0.34	0.0021	0.55	0.00381818	5.78	5.78	0.0255818	1.01474e+06	0.231868	11.4197	30.0541	26.5024	30.6403	7(1O)	0.881824
Perfluoro(2-ethoxyethane)sulfonic acid	DTXSID50379814	113507-82-7	5(1O)	PFESAs	315.945	3.33	monoprotic acid	1.17	0.0015	0.55	0.00272727	5.51	5.51	0.0182727	967336	0.158013	16.6774	52.7859	22.3251	24.8201	5(1O)	0.422938
Perfluorooctanesulfonamido ammonium iodide	DTXSID8051419	1652-63-7	8	PFS nonpolymer	599.066	2.72	monoprotic acid	7.22	0.0126	0.55	0.0229091	0	0	0.153491	0	0	19.1542	31.9735	1.11584	1.4191	8	0.0348989
Potassium perfluorobutanesulfonate (KPFBS)	DTXSID3037707	29420-49-3	4	PFSAs	299.95	0.26	monoprotic acid	-1.61	0.0046	0.55	0.00836364	0	0	0.0560364	0	0	52.4659	174.915	6.00489	6.00489	4	0.0343302
Potassium perfluorohexanesulfonate (KPFHxS)	DTXSID3037709	3871-99-6	6	PFSAs	399.944	2.7	monoprotic acid	-1.64	0.001	0.55	0.00181818	0	0	0.0121818	0	0	241.343	603.443	11.7158	20.8515	6	0.019415
Perfluorooctanesulfonate (PFOS-)	DTXSID80108992	45298-90-6	8	PFSAs	499.937	5.6	monoprotic acid	-1.64	0.0047	0.55	0.00854545	0	0	0.0572545	0	0	51.3496	102.712	NA	NA	8	No POD
2,2,2-Trifluoroethylperfluorobutanesulfonate	DTXSID60380390	79963-95-4	4	PFSAs	381.953	3.01	neutral	NA	0.0039	0.57848	0.00674181	0	0	0.0451701	0	0	65.0873	170.406	9.21639	14.0766	4	0.0540847
Sodium perfluorodecanesulfonate (NaPFDS)	DTXSID60892443	2806-15-7	10	PFSAs	599.931	3.75	monoprotic acid	-1.54	0.0528	0.55	0.096	0	0	0.6432	0	0	4.5709	7.61903	2.99906	4.46491	10	0.393627
Potassium perfluorooctanesulfonate (KPFOS)	DTXSID8037706	2795-39-3	8	PFSAs	499.937	-1.07	monoprotic acid	-1.64	0.004	0.55	0.00727273	2.96	0	0.0487273	0	0	60.3358	120.687	11.5703	13.1442	8	0.0958709
Perfluoro-1-octanesulfonyl chloride (PFOS-Cl)	DTXSID90315130	423-60-9	8	PFS-halide	517.904	5.74	neutral	NA	0.0109	1.0379	0.010502	0	0	0.0703632	0	0	41.7832	80.6775	20.8498	23.1784	8	0.258434
N-Ethylperfluorooctane sulfonamide (NEtFOSA)	DTXSID1032646	4151-50-2	8	xFASA/Es	526.985	6.79	monoprotic acid	8.36	0.0289	0.55	0.0525455	8.964	8.96	0.352055	1.57302e+06	4.70029	0.581908	1.10422	4.44116	5.84815	8	4.02198
Perfluorooctane sulfonamide (PFOSA)	DTXSID3038939	754-91-6	8	xFASA/Es	498.953	3.45	monoprotic acid	6.78	0.0039	0.55	0.00709091	17.84	17.84	0.0475091	3.13199e+06	1.31308	2.16083	4.33073	9.29795	11.7734	8	2.14697
N-Methylperfluorooctane sulfonamide (NMeFOSA)	DTXSID1067629	31506-32-8	8	xFASA/Es	512.969	4.7	monoprotic acid	8.27	0.0117	0.55	0.0212727	23.23	23.23	0.142527	4.07826e+06	4.92074	0.580653	1.13194	3.4625	3.76602	8	3.0589
fub=fup/(B:P)
Fub set to 1 if needed

## Sheet: Table_S6_Clint-Level4
Compound.Name	DTXSID	Lab.Compound.Name	Clint.1.Med	Clint.1.Low	Clint.1.High	Clint.10.Med	Clint.10.Low	Clint.10.High	Clint.pValue	Sat.pValue	degrades.pValue
8:2 Fluorotelomer sulfonic acid (8:2 FTS)	DTXSID00192353	8:2 Fluorotelomer sulfonic acid (8:2 FTS)	0	0	0	NA	NA	NA	0.997	0.75	0.997
3:3 FTCA	DTXSID00379268	3:3 FTCA	0	0	0	NA	NA	NA	0.979	0.751	0.923
Potassium perfluorooctanoate (KPFOA)	DTXSID00880026	Potassium perfluorooctanoate (KPFOA)	0	0	49.7	NA	NA	NA	0.951	0.751	0.951
N-Ethylperfluorooctanesulfonamide	DTXSID1032646	N-Ethylperfluorooctanesulfonamide	164	0	249	NA	NA	NA	0.0589	0.747	0
Perfluoroheptanoic acid (PFHpA)	DTXSID1037303	Perfluoroheptanoic acid (PFHpA)	0	0	7.37	NA	NA	NA	0.949	0.747	0.0085
N-Methylperfluorooctanesulfonamide (NMeFOSA)	DTXSID1067629	N-Methylperfluorooctanesulfonamide (NMeFOSA)	48.7	40.3	60.3	NA	NA	NA	0	0.748	0
2-(Perfluorohexyl)ethylphosphonic acid	DTXSID20179883	2-(Perfluorohexyl)ethylphosphonic acid	0	0	0	NA	NA	NA	1	0.747	1
2H,2H,3H,3H-Perfluorooctanoic acid (5:3 FTCA)	DTXSID20874028	2H,2H,3H,3H-Perfluorooctanoic acid (5:3 FTCA)	19	14.2	21.4	NA	NA	NA	0	0.751	0.953
3,3-Bis(trifluoromethyl)-2-propenoic acid	DTXSID30170109	3,3-Bis(trifluoromethyl)-2-propenoic acid	0	0	11.4	NA	NA	NA	0.768	0.75	0.221
Perfluorodecanoic acid (PFDA)	DTXSID3031860	Perfluorodecanoic acid (PFDA)	0	0	0	NA	NA	NA	1	0.75	0
Perfluorohexanoic acid (PFHxA)	DTXSID3031862	Perfluorohexanoic acid (PFHxA)	0	0	0	NA	NA	NA	0.998	0.751	0
Perfluorooctanesulfonic acid (PFOS)	DTXSID3031864	Perfluorooctanesulfonic acid (PFOS)	0	0	6.13	NA	NA	NA	0.961	0.75	0
Potassium perfluorobutanesulfonate (KPFBS)	DTXSID3037707	Potassium perfluorobutanesulfonate (KPFBS)	0	0	0	NA	NA	NA	1	0.752	0
Potassium perfluorohexanesulfonate	DTXSID3037709	Potassium perfluorohexanesulfonate	0	0	0	NA	NA	NA	1	0.751	0
Perfluoro-3,6-dioxaheptanoic acid (PFPE-3)	DTXSID30382063	Perfluoro-3,6-dioxaheptanoic acid (PFPE-3)	0	0	0	NA	NA	NA	1	0.75	0
Perfluorooctanesulfonamide	DTXSID3038939	Perfluorooctanesulfonamide	0	0	0	NA	NA	NA	0.999	0.752	0
Perfluorotetradecanoic acid (PFTeDA)	DTXSID3059921	Perfluorotetradecanoic acid (PFTeDA)	0	0	0	NA	NA	NA	0.997	0.754	1
4:2 Fluorotelomer sulfonic acid (4:2 FTS)	DTXSID30891564	4:2 Fluorotelomer sulfonic acid (4:2 FTS)	0	0	4.27	NA	NA	NA	0.973	0.75	0.0216
Pentadecafluorooctanoyl chloride	DTXSID40187142	Pentadecafluorooctanoyl chloride	0	0	51.3	NA	NA	NA	0.95	0.751	0.95
3-(Perfluoroisopropyl)-2-propenoic acid	DTXSID40380257	3-(Perfluoroisopropyl)-2-propenoic acid	0	0	0	NA	NA	NA	0.992	0.749	0.00522
Perfluorobutanoic acid (PFBA)	DTXSID4059916	Perfluorobutanoic acid (PFBA)	0	0	0	NA	NA	NA	0.975	0.748	0.0231
Sodium perfluorooctanoate (NaPFOA)	DTXSID40880025	Sodium perfluorooctanoate (NaPFOA)	0	0	0	NA	NA	NA	0.995	0.753	0.00022
9-H-Perfluorononanoic acid (9H-PFNA)	DTXSID50226894	9-H-Perfluorononanoic acid (9H-PFNA)	0	0	51	NA	NA	NA	0.951	0.75	0.95
Perfluorobutanesulfonic acid (PFBS)	DTXSID5030030	Perfluorobutanesulfonic acid (PFBS)	0	0	5.6	NA	NA	NA	0.968	0.752	0
Perfluoro(2-ethoxyethane)sulfonic acid	DTXSID50379814	Perfluoro(2-ethoxyethane)sulfonic acid	266	0	327	NA	NA	NA	0.249	0.749	0.191
Perfluoro-3,6-dioxadecanoic acid (PFPE-5)	DTXSID50381073	Perfluoro-3,6-dioxadecanoic acid (PFPE-5)	0	0	0	NA	NA	NA	0.999	0.749	0
PFHxSA	DTXSID50469320	PFHxSA	0	0	0	NA	NA	NA	0.99	0.749	0
11-H-Perfluoroundecanoic acid (11H-PFUnDA)	DTXSID5061954	11-H-Perfluoroundecanoic acid (11H-PFUnDA)	0	0	50	NA	NA	NA	0.95	0.752	0.952
4H-Perfluorobutanoic_acid	DTXSID50892417	4H-Perfluorobutanoic_acid	0	0	0	NA	NA	NA	0.997	0.748	0
2,2,2-Trifluoroethyl_perfluorobutanesulfonate	DTXSID60380390	2,2,2-Trifluoroethyl_perfluorobutanesulfonate	0	0	0	NA	NA	NA	0.999	0.752	0
Perfluoro(4-methoxybutanoic)_acid	DTXSID60500450	Perfluoro(4-methoxybutanoic)_acid	0	0	0	NA	NA	NA	0.996	0.749	0
Perfluoropentanoic_acid	DTXSID6062599	Perfluoropentanoic_acid	0	0	0	NA	NA	NA	0.999	0.748	0
Perfluoro-4-isopropoxybutanoic_acid	DTXSID60663110	Perfluoro-4-isopropoxybutanoic_acid	0	0	0	NA	NA	NA	1	0.752	0
6:2 Fluorotelomer sulfonic acid (6:2 FTS)	DTXSID6067331	6:2 Fluorotelomer sulfonic acid (6:2 FTS)	0	0	51	NA	NA	NA	0.949	0.753	0.948
Sodium_perfluorodecanesulfonate	DTXSID60892443	Sodium_perfluorodecanesulfonate	4.87	0	8.03	NA	NA	NA	0.384	0.749	0.894
PFPE-2	DTXSID70191136	PFPE-2	0	0	15.6	NA	NA	NA	0.889	0.748	0.109
6:3 Fluorotelomer carboxylic acid (6:3 FTCA)	DTXSID70379917	6:3 Fluorotelomer carboxylic acid (6:3 FTCA)	0	0	0	NA	NA	NA	0.987	0.751	0.989
Perfluorohexanesulfonic_acid	DTXSID7040150	Perfluorohexanesulfonic_acid	0	0	9.67	NA	NA	NA	0.874	0.751	0.122
8H-Perfluorooctanoic acid	DTXSID70565479	8H-Perfluorooctanoic acid	0	0	50.7	NA	NA	NA	0.95	0.751	0.948
Perfluorooctanesulfonate	DTXSID80108992	Perfluorooctanesulfonate	0	0	0	NA	NA	NA	0.98	0.749	0.0199
Perfluorononanoic_acid	DTXSID8031863	Perfluorononanoic_acid	10.4	0	14.3	NA	NA	NA	0.373	0.755	0.627
Perfluorooctanoic_acid	DTXSID8031865	Perfluorooctanoic_acid	0	0	0	NA	NA	NA	1	0.749	0
Potassium_perfluorooctanesulfonate	DTXSID8037706	Potassium_perfluorooctanesulfonate	0	0	0	NA	NA	NA	0.999	0.75	0
Ammonium_perfluorooctanoate	DTXSID8037708	Ammonium_perfluorooctanoate	10.8	0	13.5	NA	NA	NA	0.109	0.748	0.883
4,4-bis(Trifluoromethyl)-4-fluoropropanoic acid	DTXSID80380256	4,4-bis(Trifluoromethyl)-4-fluoropropanoic acid	0	0	0	NA	NA	NA	0.999	0.747	0
Perfluoro-3,6,9-trioxadecanoic acid (PFPE-4)	DTXSID80380837	Perfluoro-3,6,9-trioxadecanoic acid (PFPE-4)	0	0	52.3	NA	NA	NA	0.95	0.753	0.951
Perfluoroheptanoyl chloride	DTXSID80382154	Perfluoroheptanoyl chloride	0	0	52.7	NA	NA	NA	0.949	0.75	0.951
Perfluoroundecanoic acid (PFUnDA)	DTXSID8047553	Perfluoroundecanoic acid (PFUnDA)	0	0	50.7	NA	NA	NA	0.95	0.751	0.95
Perfluorooctanesulfonamido_ammonium_iodide	DTXSID8051419	Perfluorooctanesulfonamido_ammonium_iodide	0	0	0	NA	NA	NA	0.994	0.748	0
Perfluoroheptanesulfonic_acid	DTXSID8059920	Perfluoroheptanesulfonic_acid	0	0	0	NA	NA	NA	0.999	0.746	0
Perfluoropropanoic_acid	DTXSID8059970	Perfluoropropanoic_acid	0	0	0	NA	NA	NA	0.988	0.75	0.00662
Perfluoro-1-octanesulfonyl_chloride	DTXSID90315130	Perfluoro-1-octanesulfonyl_chloride	0	0	0	NA	NA	NA	1	0.748	0
3-Perfluoroheptylpropanoic acid (7:3 FTCA)	DTXSID90382620	3-Perfluoroheptylpropanoic acid (7:3 FTCA)	15.6	0	22.8	NA	NA	NA	0.0334	0.752	0
Perfluorotridecanoic_acid	DTXSID90868151	Perfluorotridecanoic_acid	0	0	0	NA	NA	NA	0.992	0.746	0

## Sheet: Table_S7_CTS_Outputs-Metabolism
DTXSID	Name	GenKey	Route	Accumulation	Likelihood	Formula	Mass	Smiles Identifier
DTXSID00192353	8:2 Fluorotelomer sulfonic acid	molecule 1		0	UNLIKELY	C10H5F17O3S	528.18	OS(=O)(=O)CCC(F)(F)C(F)(F)C(F)(F)C(F)(F)C(F)(F)C(F)(F)C(F)(F)C(F)(F)F
DTXSID00379268	3:3 Fluorotelomer carboxylic acid	molecule 2		0	UNLIKELY	C6H5F7O2	242.093	OC(=O)CCC(F)(F)C(F)(F)C(F)(F)F
Not Found in Dashboard	2-(4,4,5,5,6,6,6-heptafluorohexanamido)ethane-1-sulfonic acid	molecule 2.1	Conjugation: Taurine-fluorotelomer acid conjugate formation	75	LIKELY	C8H10F7NO4S	349.22	OS(=O)(=O)CCNC(=O)CCC(F)(F)C(F)(F)C(F)(F)F
DTXSID3021304	l-Taurine	molecule 2.1.1	Hydrolysis: Amide to carboxylic acid	12.5	LIKELY	C2H7NO3S	125.14	NCCS(O)(=O)=O
DTXSID30895360	4,4,5,5,6,6,6-heptafluorohex-2-enoic acid	molecule 2.2	Oxidation: Fluorotelomer carboxylic acid to 2_3-unsaturated fluorotelomer carboxylic acid	12.5	LIKELY	C6H3F7O2	240.077	OC(=O)C=CC(F)(F)C(F)(F)C(F)(F)F
DTXSID00880026	Potassium perfluorooctanoate	molecule 3		0	UNLIKELY	C8F15KO2	452.16	[K+].[O-]C(=O)C(F)(F)C(F)(F)C(F)(F)C(F)(F)C(F)(F)C(F)(F)C(F)(F)F
DTXSID1032646	N-Ethylperfluorooctanesulfonamide	molecule 4		0	UNLIKELY	C10H6F17NO2S	527.2	CCNS(=O)(=O)C(F)(F)C(F)(F)C(F)(F)C(F)(F)C(F)(F)C(F)(F)C(F)(F)C(F)(F)F
DTXSID3038939	Perfluorooctanesulfonamide	molecule 4.1	N-Dealkylation: N-alkyl sulfonamide to sulfonamide	0	UNLIKELY	C8H2F17NO2S	499.14	NS(=O)(=O)C(F)(F)C(F)(F)C(F)(F)C(F)(F)C(F)(F)C(F)(F)C(F)(F)C(F)(F)F
DTXSID3031864	Perfluorooctanesulfonic acid	molecule 4.1.1	Hydrolysis: Sulfonamide to sulfonic acid	50	LIKELY	C8HF17O3S	500.13	OS(=O)(=O)C(F)(F)C(F)(F)C(F)(F)C(F)(F)C(F)(F)C(F)(F)C(F)(F)C(F)(F)F
DTXSID6026377	Ethane	molecule 4.2	N-Dealkylation: N-alkyl sulfonamide to sulfonamide	50	LIKELY	C2H6	30.07	CC
DTXSID1037303	Perfluoroheptanoic acid	molecule 5		0	UNLIKELY	C7HF13O2	364.062	OC(=O)C(F)(F)C(F)(F)C(F)(F)C(F)(F)C(F)(F)C(F)(F)F
DTXSID1067629	N-Methylperfluorooctanesulfonamide	molecule 6		0	UNLIKELY	C9H4F17NO2S	513.17	CNS(=O)(=O)C(F)(F)C(F)(F)C(F)(F)C(F)(F)C(F)(F)C(F)(F)C(F)(F)C(F)(F)F
DTXSID20179883	2-(Perfluorohexyl)ethylphosphonic acid	molecule 7		0	UNLIKELY	C8H6F13O3P	428.086	OP(O)(=O)CCC(F)(F)C(F)(F)C(F)(F)C(F)(F)C(F)(F)C(F)(F)F
DTXSID20874028	2H,2H,3H,3H-Perfluorooctanoic acid	molecule 8		0	UNLIKELY	C8H5F11O2	342.108	OC(=O)CCC(F)(F)C(F)(F)C(F)(F)C(F)(F)C(F)(F)F
Not Found in Dashboard	2-(4,4,5,5,6,6,7,7,8,8,8-undecafluorooctanamido)ethane-1-sulfonic acid	molecule 8.1	Conjugation: Taurine-fluorotelomer acid conjugate formation	75	LIKELY	C10H10F11NO4S	449.24	OS(=O)(=O)CCNC(=O)CCC(F)(F)C(F)(F)C(F)(F)C(F)(F)C(F)(F)F
DTXSID3021304	l-Taurine	molecule 8.1.1	Hydrolysis: Amide to carboxylic acid	12.5	LIKELY	C2H7NO3S	125.14	NCCS(O)(=O)=O
DTXSID101026579	5:3 Fluorotelomer unsaturated carboxylic acid	molecule 8.2	Oxidation: Fluorotelomer carboxylic acid to 2_3-unsaturated fluorotelomer carboxylic acid	12.5	LIKELY	C8H3F11O2	340.092	OC(=O)C=CC(F)(F)C(F)(F)C(F)(F)C(F)(F)C(F)(F)F
DTXSID30170109	3,3-Bis(trifluoromethyl)-2-propenoic acid	molecule 9		0	UNLIKELY	C5H2F6O2	208.059	OC(=O)C=C(C(F)(F)F)C(F)(F)F
DTXSID3031860	Perfluorodecanoic acid	molecule 10		0	UNLIKELY	C10HF19O2	514.086	OC(=O)C(F)(F)C(F)(F)C(F)(F)C(F)(F)C(F)(F)C(F)(F)C(F)(F)C(F)(F)C(F)(F)F
DTXSID3031862	Perfluorohexanoic acid	molecule 11		0	UNLIKELY	C6HF11O2	314.054	OC(=O)C(F)(F)C(F)(F)C(F)(F)C(F)(F)C(F)(F)F
DTXSID3031864	Perfluorooctanesulfonic acid	molecule 12		0	UNLIKELY	C8HF17O3S	500.13	OS(=O)(=O)C(F)(F)C(F)(F)C(F)(F)C(F)(F)C(F)(F)C(F)(F)C(F)(F)C(F)(F)F
DTXSID3037707	Potassium perfluorobutanesulfonate	molecule 13		0	UNLIKELY	C4F9KO3S	338.18	[K+].[O-]S(=O)(=O)C(F)(F)C(F)(F)C(F)(F)C(F)(F)F
DTXSID3037709	Potassium perfluorohexanesulfonate	molecule 14		0	UNLIKELY	C6F13KO3S	438.2	[K+].[O-]S(=O)(=O)C(F)(F)C(F)(F)C(F)(F)C(F)(F)C(F)(F)C(F)(F)F
DTXSID30382063	Perfluoro-3,6-dioxaheptanoic acid	molecule 15		0	UNLIKELY	C5HF9O4	296.045	OC(=O)C(F)(F)OC(F)(F)C(F)(F)OC(F)(F)F
DTXSID3038939	Perfluorooctanesulfonamide	molecule 16		0	UNLIKELY	C8H2F17NO2S	499.14	NS(=O)(=O)C(F)(F)C(F)(F)C(F)(F)C(F)(F)C(F)(F)C(F)(F)C(F)(F)C(F)(F)F
DTXSID3031864	Perfluorooctanesulfonic acid	molecule 16.1	Hydrolysis: Sulfonamide to sulfonic acid	100	LIKELY	C8HF17O3S	500.13	OS(=O)(=O)C(F)(F)C(F)(F)C(F)(F)C(F)(F)C(F)(F)C(F)(F)C(F)(F)C(F)(F)F
DTXSID3059921	Perfluorotetradecanoic acid	molecule 17		0	UNLIKELY	C14HF27O2	714.117	OC(=O)C(F)(F)C(F)(F)C(F)(F)C(F)(F)C(F)(F)C(F)(F)C(F)(F)C(F)(F)C(F)(F)C(F)(F)C(F)(F)C(F)(F)C(F)(F)F
DTXSID30891564	4:2 Fluorotelomer sulfonic acid	molecule 18		0	UNLIKELY	C6H5F9O3S	328.15	OS(=O)(=O)CCC(F)(F)C(F)(F)C(F)(F)C(F)(F)F
DTXSID40187142	Pentadecafluorooctanoyl chloride	molecule 19		0	UNLIKELY	C8ClF15O	432.51	FC(F)(F)C(F)(F)C(F)(F)C(F)(F)C(F)(F)C(F)(F)C(F)(F)C(Cl)=O
DTXSID40380257	3-(Perfluoroisopropyl)-2-propenoic acid	molecule 20		0	UNLIKELY	C6H3F7O2	240.077	OC(=O)C=CC(F)(C(F)(F)F)C(F)(F)F
DTXSID4059916	Perfluorobutanoic acid	molecule 21		0	UNLIKELY	C4HF7O2	214.039	OC(=O)C(F)(F)C(F)(F)C(F)(F)F
DTXSID40880025	Sodium perfluorooctanoate	molecule 22		0	UNLIKELY	C8HF15O2	414.07	OC(=O)C(F)(F)C(F)(F)C(F)(F)C(F)(F)C(F)(F)C(F)(F)C(F)(F)F
DTXSID50226894	9-H-Perfluorononanoic acid	molecule 23		0	UNLIKELY	C9H2F16O2	446.087	OC(=O)C(F)(F)C(F)(F)C(F)(F)C(F)(F)C(F)(F)C(F)(F)C(F)(F)C(F)F
DTXSID5030030	Perfluorobutanesulfonic acid	molecule 24		0	UNLIKELY	C4HF9O3S	300.09	OS(=O)(=O)C(F)(F)C(F)(F)C(F)(F)C(F)(F)F
DTXSID50379814	Perfluoro(2-ethoxyethane)sulfonic acid	molecule 25		0	UNLIKELY	C4HF9O4S	316.09	OS(=O)(=O)C(F)(F)C(F)(F)OC(F)(F)C(F)(F)F
DTXSID50381073	Perfluoro-3,6-dioxadecanoic acid	molecule 26		0	UNLIKELY	C8HF15O4	446.068	OC(=O)C(F)(F)OC(F)(F)C(F)(F)OC(F)(F)C(F)(F)C(F)(F)C(F)(F)F
DTXSID50469320	Perfluorohexanesulfonamide	molecule 27		0	UNLIKELY	C6H2F13NO2S	399.13	NS(=O)(=O)C(F)(F)C(F)(F)C(F)(F)C(F)(F)C(F)(F)C(F)(F)F
DTXSID7040150	Perfluorohexanesulfonic acid	molecule 27.1	Hydrolysis: Sulfonamide to sulfonic acid	100	LIKELY	C6HF13O3S	400.11	OS(=O)(=O)C(F)(F)C(F)(F)C(F)(F)C(F)(F)C(F)(F)C(F)(F)F
DTXSID5061954	11-H-Perfluoroundecanoic acid	molecule 28		0	UNLIKELY	C11H2F20O2	546.103	OC(=O)C(F)(F)C(F)(F)C(F)(F)C(F)(F)C(F)(F)C(F)(F)C(F)(F)C(F)(F)C(F)(F)C(F)F
DTXSID50892417	4H-Perfluorobutanoic acid	molecule 29		0	UNLIKELY	C4H2F6O2	196.048	OC(=O)C(F)(F)C(F)(F)C(F)F
DTXSID60380390	2,2,2-Trifluoroethyl perfluorobutanesulfonate	molecule 30		0	UNLIKELY	C6H2F12O3S	382.12	FC(F)(F)COS(=O)(=O)C(F)(F)C(F)(F)C(F)(F)C(F)(F)F
DTXSID60500450	Perfluoro(4-methoxybutanoic) acid	molecule 31		0	UNLIKELY	C5HF9O3	280.046	OC(=O)C(F)(F)C(F)(F)C(F)(F)OC(F)(F)F
DTXSID6062599	Perfluoropentanoic acid	molecule 32		0	UNLIKELY	C5HF9O2	264.047	OC(=O)C(F)(F)C(F)(F)C(F)(F)C(F)(F)F
DTXSID60663110	Perfluoro-4-isopropoxybutanoic acid	molecule 33		0	UNLIKELY	C7HF13O3	380.061	OC(=O)C(F)(F)C(F)(F)C(F)(F)OC(F)(C(F)(F)F)C(F)(F)F
DTXSID6067331	6:2 Fluorotelomer sulfonic acid	molecule 34		0	UNLIKELY	C8H5F13O3S	428.16	OS(=O)(=O)CCC(F)(F)C(F)(F)C(F)(F)C(F)(F)C(F)(F)C(F)(F)F
DTXSID60892443	Sodium perfluorodecanesulfonate	molecule 35		0	UNLIKELY	C10F21NaO3S	622.12	[Na+].[O-]S(=O)(=O)C(F)(F)C(F)(F)C(F)(F)C(F)(F)C(F)(F)C(F)(F)C(F)(F)C(F)(F)C(F)(F)C(F)(F)F
DTXSID70191136	Perfluoro-3-methoxypropanoic acid	molecule 36		0	UNLIKELY	C4HF7O3	230.038	OC(=O)C(F)(F)C(F)(F)OC(F)(F)F
DTXSID70379917	6:3 Fluorotelomer carboxylic acid	molecule 37		0	UNLIKELY	C9H5F13O2	392.116	OC(=O)CCC(F)(F)C(F)(F)C(F)(F)C(F)(F)C(F)(F)C(F)(F)F
Not Found in Dashboard	2-(4,4,5,5,6,6,7,7,8,8,9,9,9-tridecafluorononanamido)ethane-1-sulfonic acid	molecule 37.1	Conjugation: Taurine-fluorotelomer acid conjugate formation	75	LIKELY	C11H10F13NO4S	499.24	OS(=O)(=O)CCNC(=O)CCC(F)(F)C(F)(F)C(F)(F)C(F)(F)C(F)(F)C(F)(F)F
DTXSID3021304	l-Taurine	molecule 37.1.1	Hydrolysis: Amide to carboxylic acid	12.5	LIKELY	C2H7NO3S	125.14	NCCS(O)(=O)=O
Not Found in Dashboard	4,4,5,5,6,6,7,7,8,8,9,9,9-tridecafluoronon-2-enoic acid	molecule 37.2	Oxidation: Fluorotelomer carboxylic acid to 2_3-unsaturated fluorotelomer carboxylic acid	12.5	LIKELY	C9H3F13O2	390.1	OC(=O)C=CC(F)(F)C(F)(F)C(F)(F)C(F)(F)C(F)(F)C(F)(F)F
DTXSID7040150	Perfluorohexanesulfonic acid	molecule 38		0	UNLIKELY	C6HF13O3S	400.11	OS(=O)(=O)C(F)(F)C(F)(F)C(F)(F)C(F)(F)C(F)(F)C(F)(F)F
DTXSID70565479	8H-Perfluorooctanoic acid	molecule 39		0	UNLIKELY	C8H2F14O2	396.08	OC(=O)C(F)(F)C(F)(F)C(F)(F)C(F)(F)C(F)(F)C(F)(F)C(F)F
DTXSID80108992	Perfluorooctanesulfonate	molecule 40		0	UNLIKELY	C8HF17O3S	500.13	OS(=O)(=O)C(F)(F)C(F)(F)C(F)(F)C(F)(F)C(F)(F)C(F)(F)C(F)(F)C(F)(F)F
DTXSID8031863	Perfluorononanoic acid	molecule 41		0	UNLIKELY	C9HF17O2	464.078	OC(=O)C(F)(F)C(F)(F)C(F)(F)C(F)(F)C(F)(F)C(F)(F)C(F)(F)C(F)(F)F
DTXSID8031865	Perfluorooctanoic acid	molecule 42		0	UNLIKELY	C8HF15O2	414.07	OC(=O)C(F)(F)C(F)(F)C(F)(F)C(F)(F)C(F)(F)C(F)(F)C(F)(F)F
DTXSID8037706	Potassium perfluorooctanesulfonate	molecule 43		0	UNLIKELY	C8F17KSO3S	538.22	[K+].[O-]S(=O)(=O)C(F)(F)C(F)(F)C(F)(F)C(F)(F)C(F)(F)C(F)(F)C(F)(F)C(F)(F)F
DTXSID8037708	Ammonium perfluorooctanoate	molecule 44		0	UNLIKELY	C8H4F15NO2	431.101	[NH4+].[O-]C(=O)C(F)(F)C(F)(F)C(F)(F)C(F)(F)C(F)(F)C(F)(F)C(F)(F)F
DTXSID80380256	4,4-bis(Trifluoromethyl)-4-fluoropropanoic acid	molecule 45		0	UNLIKELY	C6H5F7O2	242.093	OC(=O)CCC(F)(C(F)(F)F)C(F)(F)F
DTXSID80380837	Perfluoro-3,6,9-trioxadecanoic acid	molecule 46		0	UNLIKELY	C7HF13O5	412.059	OC(=O)C(F)(F)OC(F)(F)C(F)(F)OC(F)(F)C(F)(F)OC(F)(F)F
DTXSID80382154	Perfluoroheptanoyl chloride	molecule 47		0	UNLIKELY	C7ClF13O	382.51	FC(F)(F)C(F)(F)C(F)(F)C(F)(F)C(F)(F)C(F)(F)C(Cl)=O
DTXSID8047553	Perfluoroundecanoic acid	molecule 48		0	UNLIKELY	C11HF21O2	564.093	OC(=O)C(F)(F)C(F)(F)C(F)(F)C(F)(F)C(F)(F)C(F)(F)C(F)(F)C(F)(F)C(F)(F)C(F)(F)F
DTXSID8051419	Perfluorooctanesulfonamido ammonium iodide	molecule 49		0	UNLIKELY	C14H16F17IN2O2S	726.23	[I-].C[N+](C)(C)CCCNS(=O)(=O)C(F)(F)C(F)(F)C(F)(F)C(F)(F)C(F)(F)C(F)(F)C(F)(F)C(F)(F)F
DTXSID8059920	Perfluoroheptanesulfonic acid	molecule 50		0	UNLIKELY	C7HF15O3S	450.12	OS(=O)(=O)C(F)(F)C(F)(F)C(F)(F)C(F)(F)C(F)(F)C(F)(F)C(F)(F)F
DTXSID8059970	Perfluoropropanoic acid	molecule 51		0	UNLIKELY	C3HF5O2	164.031	OC(=O)C(F)(F)C(F)(F)F
DTXSID90315130	Perfluoro-1-octanesulfonyl chloride	molecule 52		0	UNLIKELY	C8ClF17O2S	518.57	FC(F)(F)C(F)(F)C(F)(F)C(F)(F)C(F)(F)C(F)(F)C(F)(F)C(F)(F)S(Cl)(=O)=O
DTXSID90382620	3-Perfluoroheptylpropanoic acid	molecule 53		0	UNLIKELY	C10H5F15O2	442.124	OC(=O)CCC(F)(F)C(F)(F)C(F)(F)C(F)(F)C(F)(F)C(F)(F)C(F)(F)F
Not Found in Dashboard	2-(4,4,5,5,6,6,7,7,8,8,9,9,10,10,10-pentadecafluorodecanamido)ethane-1-sulfonic acid	molecule 53.1	Conjugation: Taurine-fluorotelomer acid conjugate formation	75	LIKELY	C12H10F15NO4S	549.25	OS(=O)(=O)CCNC(=O)CCC(F)(F)C(F)(F)C(F)(F)C(F)(F)C(F)(F)C(F)(F)C(F)(F)F
DTXSID3021304	l-Taurine	molecule 53.1.1	Hydrolysis: Amide to carboxylic acid	12.5	LIKELY	C2H7NO3S	125.14	NCCS(O)(=O)=O
DTXSID30822919	7:3 Fluorotelomer unsaturated carboxylic acid	molecule 53.2	Oxidation: Fluorotelomer carboxylic acid to 2_3-unsaturated fluorotelomer carboxylic acid	12.5	LIKELY	C10H3F15O2	440.108	OC(=O)C=CC(F)(F)C(F)(F)C(F)(F)C(F)(F)C(F)(F)C(F)(F)C(F)(F)F
DTXSID90868151	Perfluorotridecanoic acid	molecule 54		0	UNLIKELY	C13HF25O2	664.109	OC(=O)C(F)(F)C(F)(F)C(F)(F)C(F)(F)C(F)(F)C(F)(F)C(F)(F)C(F)(F)C(F)(F)C(F)(F)C(F)(F)C(F)(F)F

## Sheet: Table_S8_CTS_Outputs -Environ
DTXSID	Name	GenKey	Route	Accumulation	Likelihood	Formula	Mass	Smiles Identifier
DTXSID00192353	8:2 Fluorotelomer sulfonic acid	molecule 1		0	UNLIKELY	C10H5F17O3S	528.18	OS(=O)(=O)CCC(F)(F)C(F)(F)C(F)(F)C(F)(F)C(F)(F)C(F)(F)C(F)(F)C(F)(F)F
DTXSID7029904	8:2 Fluorotelomer alcohol	molecule 1.1	Desulfonation: Fluorotelomer sulfonate to flurotelomer alcohol	0	UNLIKELY	C10H5F17O	464.122	OCCC(F)(F)C(F)(F)C(F)(F)C(F)(F)C(F)(F)C(F)(F)C(F)(F)C(F)(F)F
DTXSID10895489	8:2 Fluorotelomer aldehyde	molecule 1.1.1	Oxidation: Fluorotelomer alcohol to fluorotelomer aldehyde	0	UNLIKELY	C10H3F17O	462.106	FC(F)(F)C(F)(F)C(F)(F)C(F)(F)C(F)(F)C(F)(F)C(F)(F)C(F)(F)CC=O
DTXSID50451109	8:2 Fluorotelomer carboxylic acid	molecule 1.1.1.1	Oxidation: Fluorotelomer aldehyde to fluorotelomer carboxylic acid	97.96	LIKELY	C10H3F17O2	478.105	OC(=O)CC(F)(F)C(F)(F)C(F)(F)C(F)(F)C(F)(F)C(F)(F)C(F)(F)C(F)(F)F
DTXSID001019143	8:2 Fluorotelomer unsaturated carboxylic acid	molecule 1.1.1.1.1	Hydrolysis: Fluorotelomer acid to unsaturated telomer acid	1.75	PROBABLE	C10H2F16O2	458.098	OC(=O)C=C(F)C(F)(F)C(F)(F)C(F)(F)C(F)(F)C(F)(F)C(F)(F)C(F)(F)F
DTXSID00379268	3:3 Fluorotelomer carboxylic acid	molecule 2		0	UNLIKELY	C6H5F7O2	242.093	OC(=O)CCC(F)(F)C(F)(F)C(F)(F)F
DTXSID30895360	4,4,5,5,6,6,6-heptafluorohex-2-enoic acid	molecule 2.1	Oxidation: Fluorotelomer carboxylic acid to 2_3-unsaturated fluorotelomer carboxylic acid	0	UNLIKELY	C6H3F7O2	240.077	OC(=O)C=CC(F)(F)C(F)(F)C(F)(F)F
Not Found in Dashboard	4,4,5,5,6,6,6-heptafluoro-2-hydroxyhexanoic acid	molecule 2.1.1	Hydroxylation: Unsaturated fluorotelomer acid to alpha-hydroxy fluorotelomer acid	0	UNLIKELY	C6H5F7O3	258.092	OC(CC(F)(F)C(F)(F)C(F)(F)F)C(O)=O
DTXSID90382140	3,3,4,4,5,5,5-heptafluoropentanal	molecule 2.1.1.1	Decarboxylation: Alpha hydroxy fluorotelomer carboxylic acid to fluorotelomer aldehyde	0	UNLIKELY	C5H3F7O	212.067	FC(F)(F)C(F)(F)C(F)(F)CC=O
DTXSID50617268	3:2 Fluorotelomer carboxylic acid	molecule 2.1.1.1.1	Oxidation: Fluorotelomer aldehyde to fluorotelomer carboxylic acid	76.19	LIKELY	C5H3F7O2	228.066	OC(=O)CC(F)(F)C(F)(F)C(F)(F)F
DTXSID90301790	4,4,5,5,6,6,6-heptafluoro-3-hydroxyhexanoic acid	molecule 2.1.2	Hydroxylation: Unsaturated fluorotelomer acid to beta-hydroxy fluorotelomer acid	0	UNLIKELY	C6H5F7O3	258.092	OC(CC(O)=O)C(F)(F)C(F)(F)C(F)(F)F
DTXSID50837828	4,4,5,5,6,6,6-heptafluoro-3-oxohexanoic acid	molecule 2.1.2.1	Oxidation: Beta hydroxy fluorotelomer acid to beta keto fluorotelomer acid_PTP	0	UNLIKELY	C6H3F7O3	256.076	OC(=O)CC(=O)C(F)(F)C(F)(F)C(F)(F)F
DTXSID00188993	Methyl heptafluoropropylketone	molecule 2.1.2.1.1	Decarboxylation: Beta carboxy ketone to methyl ketone	0	UNLIKELY	C5H3F7O	212.067	CC(=O)C(F)(F)C(F)(F)C(F)(F)F
DTXSID4059916	Perfluorobutanoic acid	molecule 2.1.2.1.2	Oxidation: Beta oxidation of beta keto fluorotelomer acid_PTP	5.56	PROBABLE	C4HF7O2	214.039	OC(=O)C(F)(F)C(F)(F)C(F)(F)F
Not Found in Dashboard	4,5,6,6,6-pentafluorohexa-2,4-dienoic acid	molecule 2.1.3	Reduction: Vicinal bis-defluorination of unsaturated carboxylic acid_PTP	0	UNLIKELY	C6H3F5O2	202.08	OC(=O)C=CC(F)=C(F)C(F)(F)F
Not Found in Dashboard	4,5,6,6,6-pentafluoro-3-hydroxyhex-4-enoic acid	molecule 2.1.3.1	Hydroxylation: Unsaturated fluorotelomer 2_4-dienoic acid to beta-hydroxy fluorotelomer acid	0	UNLIKELY	C6H5F5O3	220.095	OC(CC(O)=O)C(F)=C(F)C(F)(F)F
Not Found in Dashboard	4,5,6,6,6-pentafluoro-3-oxohex-4-enoic acid	molecule 2.1.3.1.1	Oxidation: Beta hydroxy gamma-delta unsaturated fluorotelomer acid to beta keto fluorotelomer acid_PTP	0	UNLIKELY	C6H3F5O3	218.079	OC(=O)CC(=O)C(F)=C(F)C(F)(F)F
DTXSID00880026	Potassium perfluorooctanoate	molecule 3		0	UNLIKELY	C8F15KO2	452.16	[K+].[O-]C(=O)C(F)(F)C(F)(F)C(F)(F)C(F)(F)C(F)(F)C(F)(F)C(F)(F)F
DTXSID1032646	N-Ethylperfluorooctanesulfonamide	molecule 4		0	UNLIKELY	C10H6F17NO2S	527.2	CCNS(=O)(=O)C(F)(F)C(F)(F)C(F)(F)C(F)(F)C(F)(F)C(F)(F)C(F)(F)C(F)(F)F
DTXSID80892329	Perfluorooctanesulfonamido ethanol	molecule 4.1	Hydroxylation: N-Alkyl sulfonamide to N-alkyl sulfonamide alcohol_PTP	0	UNLIKELY	C10H6F17NO3S	543.19	OCCNS(=O)(=O)C(F)(F)C(F)(F)C(F)(F)C(F)(F)C(F)(F)C(F)(F)C(F)(F)C(F)(F)F
DTXSID40440941	Perfluorooctanesulfonamidoacetic acid	molecule 4.1.1	Oxidation: N-alkyl sulfonamide alcohol to N-alkyl sulfonamide carboxylic acid	0	UNLIKELY	C10H4F17NO4S	557.18	OC(=O)CNS(=O)(=O)C(F)(F)C(F)(F)C(F)(F)C(F)(F)C(F)(F)C(F)(F)C(F)(F)C(F)(F)F
DTXSID3038939	Perfluorooctanesulfonamide	molecule 4.1.1.1	N-Deacetylation: N-acetyl sulfonamide to sulfonamide	0	UNLIKELY	C8H2F17NO2S	499.14	NS(=O)(=O)C(F)(F)C(F)(F)C(F)(F)C(F)(F)C(F)(F)C(F)(F)C(F)(F)C(F)(F)F
DTXSID3031864	Perfluorooctanesulfonic acid	molecule 4.1.1.1.1	Hydrolysis: Sulfonamide to sulfonic acid	38.1	LIKELY	C8HF17O3S	500.13	OS(=O)(=O)C(F)(F)C(F)(F)C(F)(F)C(F)(F)C(F)(F)C(F)(F)C(F)(F)C(F)(F)F
DTXSID10904262	Perfluorooctanesulfinic acid	molecule 4.1.1.1.2	Reduction: Sulfonamide to sulfinic acid	0	UNLIKELY	C8HF17O2S	484.13	OS(=O)C(F)(F)C(F)(F)C(F)(F)C(F)(F)C(F)(F)C(F)(F)C(F)(F)C(F)(F)F
DTXSID3038939	Perfluorooctanesulfonamide	molecule 4.2	N-Dealkylation: N-alkyl sulfonamide to sulfonamide	0	UNLIKELY	C8H2F17NO2S	499.14	NS(=O)(=O)C(F)(F)C(F)(F)C(F)(F)C(F)(F)C(F)(F)C(F)(F)C(F)(F)C(F)(F)F
DTXSID3031864	Perfluorooctanesulfonic acid	molecule 4.2.1	Hydrolysis: Sulfonamide to sulfonic acid	38.1	LIKELY	C8HF17O3S	500.13	OS(=O)(=O)C(F)(F)C(F)(F)C(F)(F)C(F)(F)C(F)(F)C(F)(F)C(F)(F)C(F)(F)F
DTXSID10904262	Perfluorooctanesulfinic acid	molecule 4.2.2	Reduction: Sulfonamide to sulfinic acid	0	UNLIKELY	C8HF17O2S	484.13	OS(=O)C(F)(F)C(F)(F)C(F)(F)C(F)(F)C(F)(F)C(F)(F)C(F)(F)C(F)(F)F
DTXSID3031864	Perfluorooctanesulfonic acid	molecule 4.2.2.1	Oxidation: Sulfinic acid to sulfonic acid	38.1	LIKELY	C8HF17O3S	500.13	OS(=O)(=O)C(F)(F)C(F)(F)C(F)(F)C(F)(F)C(F)(F)C(F)(F)C(F)(F)C(F)(F)F
DTXSID6026377	Ethane	molecule 4.3	N-Dealkylation: N-alkyl sulfonamide to sulfonamide	33.33	LIKELY	C2H6	30.07	CC
DTXSID1037303	Perfluoroheptanoic acid	molecule 5		0	UNLIKELY	C7HF13O2	364.062	OC(=O)C(F)(F)C(F)(F)C(F)(F)C(F)(F)C(F)(F)C(F)(F)F
DTXSID1067629	N-Methylperfluorooctanesulfonamide	molecule 6		0	UNLIKELY	C9H4F17NO2S	513.17	CNS(=O)(=O)C(F)(F)C(F)(F)C(F)(F)C(F)(F)C(F)(F)C(F)(F)C(F)(F)C(F)(F)F
DTXSID20179883	2-(Perfluorohexyl)ethylphosphonic acid	molecule 7		0	UNLIKELY	C8H6F13O3P	428.086	OP(O)(=O)CCC(F)(F)C(F)(F)C(F)(F)C(F)(F)C(F)(F)C(F)(F)F
DTXSID20874028	2H,2H,3H,3H-Perfluorooctanoic acid	molecule 8		0	UNLIKELY	C8H5F11O2	342.108	OC(=O)CCC(F)(F)C(F)(F)C(F)(F)C(F)(F)C(F)(F)F
DTXSID101026579	5:3 Fluorotelomer unsaturated carboxylic acid	molecule 8.1	Oxidation: Fluorotelomer carboxylic acid to 2_3-unsaturated fluorotelomer carboxylic acid	0	UNLIKELY	C8H3F11O2	340.092	OC(=O)C=CC(F)(F)C(F)(F)C(F)(F)C(F)(F)C(F)(F)F
Not Found in Dashboard	4,4,5,5,6,6,7,7,8,8,8-undecafluoro-2-hydroxyoctanoic acid	molecule 8.1.1	Hydroxylation: Unsaturated fluorotelomer acid to alpha-hydroxy fluorotelomer acid	0	UNLIKELY	C8H5F11O3	358.107	OC(CC(F)(F)C(F)(F)C(F)(F)C(F)(F)C(F)(F)F)C(O)=O
DTXSID00578936	Methyl perfluoropentyl ketone	molecule 8.1.1.1	Decarboxylation: Alpha hydroxy fluorotelomer carboxylic acid to fluorotelomer aldehyde	0	UNLIKELY	C7H3F11O	312.082	FC(F)(F)C(F)(F)C(F)(F)C(F)(F)C(F)(F)CC=O
DTXSID40892567	5:2 Fluorotelomer carboxylic acid	molecule 8.1.1.1.1	Oxidation: Fluorotelomer aldehyde to fluorotelomer carboxylic acid	76.19	LIKELY	C7H3F11O2	328.081	OC(=O)CC(F)(F)C(F)(F)C(F)(F)C(F)(F)C(F)(F)F
Not Found in Dashboard	4,4,5,5,6,6,7,7,8,8,8-undecafluoro-3-hydroxyoctanoic acid	molecule 8.1.2	Hydroxylation: Unsaturated fluorotelomer acid to beta-hydroxy fluorotelomer acid	0	UNLIKELY	C8H5F11O3	358.107	OC(CC(O)=O)C(F)(F)C(F)(F)C(F)(F)C(F)(F)C(F)(F)F
Not Found in Dashboard	4,4,5,5,6,6,7,7,8,8,8-undecafluoro-3-oxooctanoic acid	molecule 8.1.2.1	Oxidation: Beta hydroxy fluorotelomer acid to beta keto fluorotelomer acid_PTP	0	UNLIKELY	C8H3F11O3	356.091	OC(=O)CC(=O)C(F)(F)C(F)(F)C(F)(F)C(F)(F)C(F)(F)F
DTXSID00578936	Methyl perfluoropentyl ketone	molecule 8.1.2.1.1	Decarboxylation: Beta carboxy ketone to methyl ketone	0	UNLIKELY	C7H3F11O	312.082	CC(=O)C(F)(F)C(F)(F)C(F)(F)C(F)(F)C(F)(F)F
DTXSID3031862	Perfluorohexanoic acid	molecule 8.1.2.1.2	Oxidation: Beta oxidation of beta keto fluorotelomer acid_PTP	5.56	PROBABLE	C6HF11O2	314.054	OC(=O)C(F)(F)C(F)(F)C(F)(F)C(F)(F)C(F)(F)F
Not Found in Dashboard	4,5,6,6,7,7,8,8,8-nonafluoroocta-2,4-dienoic acid	molecule 8.1.3	Reduction: Vicinal bis-defluorination of unsaturated carboxylic acid_PTP	0	UNLIKELY	C8H3F9O2	302.096	OC(=O)C=CC(F)=C(F)C(F)(F)C(F)(F)C(F)(F)F
Not Found in Dashboard	4,5,6,6,7,7,8,8,8-nonafluoro-3-hydroxyoct-4-enoic acid	molecule 8.1.3.1	Hydroxylation: Unsaturated fluorotelomer 2_4-dienoic acid to beta-hydroxy fluorotelomer acid	0	UNLIKELY	C8H5F9O3	320.111	OC(CC(O)=O)C(F)=C(F)C(F)(F)C(F)(F)C(F)(F)F
Not Found in Dashboard	4,5,6,6,7,7,8,8,8-nonafluoro-3-oxooct-4-enoic acid	molecule 8.1.3.1.1	Oxidation: Beta hydroxy gamma-delta unsaturated fluorotelomer acid to beta keto fluorotelomer acid_PTP	0	UNLIKELY	C8H3F9O3	318.095	OC(=O)CC(=O)C(F)=C(F)C(F)(F)C(F)(F)C(F)(F)F
DTXSID30170109	3,3-Bis(trifluoromethyl)-2-propenoic acid	molecule 9		0	UNLIKELY	C5H2F6O2	208.059	OC(=O)C=C(C(F)(F)F)C(F)(F)F
DTXSID3031860	Perfluorodecanoic acid	molecule 10		0	UNLIKELY	C10HF19O2	514.086	OC(=O)C(F)(F)C(F)(F)C(F)(F)C(F)(F)C(F)(F)C(F)(F)C(F)(F)C(F)(F)C(F)(F)F
DTXSID3031862	Perfluorohexanoic acid	molecule 11		0	UNLIKELY	C6HF11O2	314.054	OC(=O)C(F)(F)C(F)(F)C(F)(F)C(F)(F)C(F)(F)F
DTXSID3031864	Perfluorooctanesulfonic acid	molecule 12		0	UNLIKELY	C8HF17O3S	500.13	OS(=O)(=O)C(F)(F)C(F)(F)C(F)(F)C(F)(F)C(F)(F)C(F)(F)C(F)(F)C(F)(F)F
DTXSID3037707	Potassium perfluorobutanesulfonate	molecule 13		0	UNLIKELY	C4F9KO3S	338.18	[K+].[O-]S(=O)(=O)C(F)(F)C(F)(F)C(F)(F)C(F)(F)F
DTXSID3037709	Potassium perfluorohexanesulfonate	molecule 14		0	UNLIKELY	C6F13KO3S	438.2	[K+].[O-]S(=O)(=O)C(F)(F)C(F)(F)C(F)(F)C(F)(F)C(F)(F)C(F)(F)F
DTXSID30382063	Perfluoro-3,6-dioxaheptanoic acid	molecule 15		0	UNLIKELY	C5HF9O4	296.045	OC(=O)C(F)(F)OC(F)(F)C(F)(F)OC(F)(F)F
DTXSID801022354	1-(difluoromethoxy)-1,1,2,2-tetrafluoro-2-(trifluoromethoxy)ethane	molecule 15.1	Decarboxylation: Alpha carboxy ether to ether	100	LIKELY	C4HF9O2	252.036	FC(F)OC(F)(F)C(F)(F)OC(F)(F)F
DTXSID3038939	Perfluorooctanesulfonamide	molecule 16		0	UNLIKELY	C8H2F17NO2S	499.14	NS(=O)(=O)C(F)(F)C(F)(F)C(F)(F)C(F)(F)C(F)(F)C(F)(F)C(F)(F)C(F)(F)F
DTXSID3031864	Perfluorooctanesulfonic acid	molecule 16.1	Hydrolysis: Sulfonamide to sulfonic acid	100	LIKELY	C8HF17O3S	500.13	OS(=O)(=O)C(F)(F)C(F)(F)C(F)(F)C(F)(F)C(F)(F)C(F)(F)C(F)(F)C(F)(F)F
DTXSID10904262	Perfluorooctanesulfinic acid	molecule 16.2	Reduction: Sulfonamide to sulfinic acid	0	UNLIKELY	C8HF17O2S	484.13	OS(=O)C(F)(F)C(F)(F)C(F)(F)C(F)(F)C(F)(F)C(F)(F)C(F)(F)C(F)(F)F
DTXSID3031864	Perfluorooctanesulfonic acid	molecule 16.2.1	Oxidation: Sulfinic acid to sulfonic acid	100	LIKELY	C8HF17O3S	500.13	OS(=O)(=O)C(F)(F)C(F)(F)C(F)(F)C(F)(F)C(F)(F)C(F)(F)C(F)(F)C(F)(F)F
DTXSID3059921	Perfluorotetradecanoic acid	molecule 17		0	UNLIKELY	C14HF27O2	714.117	OC(=O)C(F)(F)C(F)(F)C(F)(F)C(F)(F)C(F)(F)C(F)(F)C(F)(F)C(F)(F)C(F)(F)C(F)(F)C(F)(F)C(F)(F)C(F)(F)F
DTXSID30891564	4:2 Fluorotelomer sulfonic acid	molecule 18		0	UNLIKELY	C6H5F9O3S	328.15	OS(=O)(=O)CCC(F)(F)C(F)(F)C(F)(F)C(F)(F)F
DTXSID1062122	4:2 Fluorotelomer alcohol	molecule 18.1	Desulfonation: Fluorotelomer sulfonate to flurotelomer alcohol	0	UNLIKELY	C6H5F9O	264.091	OCCC(F)(F)C(F)(F)C(F)(F)C(F)(F)F
DTXSID80895239	4:2 Fluorotelomer aldehyde	molecule 18.1.1	Oxidation: Fluorotelomer alcohol to fluorotelomer aldehyde	0	UNLIKELY	C6H3F9O	262.075	FC(F)(F)C(F)(F)C(F)(F)C(F)(F)CC=O
DTXSID401033501	4:2 Fluorotelomer carboxylic acid	molecule 18.1.1.1	Oxidation: Fluorotelomer aldehyde to fluorotelomer carboxylic acid	97.96	LIKELY	C6H3F9O2	278.074	OC(=O)CC(F)(F)C(F)(F)C(F)(F)C(F)(F)F
DTXSID101033502	4:2 Fluorotelomer unsaturated carboxylic acid	molecule 18.1.1.1.1	Hydrolysis: Fluorotelomer acid to unsaturated telomer acid	1.75	PROBABLE	C6H2F8O2	258.067	OC(=O)C=C(F)C(F)(F)C(F)(F)C(F)(F)F
DTXSID40187142	Pentadecafluorooctanoyl chloride	molecule 19		0	UNLIKELY	C8ClF15O	432.51	FC(F)(F)C(F)(F)C(F)(F)C(F)(F)C(F)(F)C(F)(F)C(F)(F)C(Cl)=O
DTXSID40380257	3-(Perfluoroisopropyl)-2-propenoic acid	molecule 20		0	UNLIKELY	C6H3F7O2	240.077	OC(=O)C=CC(F)(C(F)(F)F)C(F)(F)F
DTXSID4059916	Perfluorobutanoic acid	molecule 21		0	UNLIKELY	C4HF7O2	214.039	OC(=O)C(F)(F)C(F)(F)C(F)(F)F
DTXSID40880025	Sodium perfluorooctanoate	molecule 22		0	UNLIKELY	C8HF15O2	414.07	OC(=O)C(F)(F)C(F)(F)C(F)(F)C(F)(F)C(F)(F)C(F)(F)C(F)(F)F
DTXSID50226894	9-H-Perfluorononanoic acid	molecule 23		0	UNLIKELY	C9H2F16O2	446.087	OC(=O)C(F)(F)C(F)(F)C(F)(F)C(F)(F)C(F)(F)C(F)(F)C(F)(F)C(F)F
DTXSID5030030	Perfluorobutanesulfonic acid	molecule 24		0	UNLIKELY	C4HF9O3S	300.09	OS(=O)(=O)C(F)(F)C(F)(F)C(F)(F)C(F)(F)F
DTXSID50379814	Perfluoro(2-ethoxyethane)sulfonic acid	molecule 25		0	UNLIKELY	C4HF9O4S	316.09	OS(=O)(=O)C(F)(F)C(F)(F)OC(F)(F)C(F)(F)F
DTXSID50381073	Perfluoro-3,6-dioxadecanoic acid	molecule 26		0	UNLIKELY	C8HF15O4	446.068	OC(=O)C(F)(F)OC(F)(F)C(F)(F)OC(F)(F)C(F)(F)C(F)(F)C(F)(F)F
Not Found in Dashboard	1-(difluoromethoxy)-1,1,2,2-tetrafluoro-2-(1,1,2,2,3,3,4,4,4-nonafluorobutoxy)ethane	molecule 26.1	Decarboxylation: Alpha carboxy ether to ether	100	LIKELY	C7HF15O2	402.059	FC(F)OC(F)(F)C(F)(F)OC(F)(F)C(F)(F)C(F)(F)C(F)(F)F
DTXSID50469320	Perfluorohexanesulfonamide	molecule 27		0	UNLIKELY	C6H2F13NO2S	399.13	NS(=O)(=O)C(F)(F)C(F)(F)C(F)(F)C(F)(F)C(F)(F)C(F)(F)F
DTXSID7040150	Perfluorohexanesulfonic acid	molecule 27.1	Hydrolysis: Sulfonamide to sulfonic acid	100	LIKELY	C6HF13O3S	400.11	OS(=O)(=O)C(F)(F)C(F)(F)C(F)(F)C(F)(F)C(F)(F)C(F)(F)F
DTXSID601032911	Perfluorohexylsulfinic acid	molecule 27.2	Reduction: Sulfonamide to sulfinic acid	0	UNLIKELY	C6HF13O2S	384.11	OS(=O)C(F)(F)C(F)(F)C(F)(F)C(F)(F)C(F)(F)C(F)(F)F
DTXSID7040150	Perfluorohexanesulfonic acid	molecule 27.2.1	Oxidation: Sulfinic acid to sulfonic acid	100	LIKELY	C6HF13O3S	400.11	OS(=O)(=O)C(F)(F)C(F)(F)C(F)(F)C(F)(F)C(F)(F)C(F)(F)F
DTXSID5061954	11-H-Perfluoroundecanoic acid	molecule 28		0	UNLIKELY	C11H2F20O2	546.103	OC(=O)C(F)(F)C(F)(F)C(F)(F)C(F)(F)C(F)(F)C(F)(F)C(F)(F)C(F)(F)C(F)(F)C(F)F
DTXSID50892417	4H-Perfluorobutanoic acid	molecule 29		0	UNLIKELY	C4H2F6O2	196.048	OC(=O)C(F)(F)C(F)(F)C(F)F
DTXSID60380390	2,2,2-Trifluoroethyl perfluorobutanesulfonate	molecule 30		0	UNLIKELY	C6H2F12O3S	382.12	FC(F)(F)COS(=O)(=O)C(F)(F)C(F)(F)C(F)(F)C(F)(F)F
DTXSID60500450	Perfluoro(4-methoxybutanoic) acid	molecule 31		0	UNLIKELY	C5HF9O3	280.046	OC(=O)C(F)(F)C(F)(F)C(F)(F)OC(F)(F)F
DTXSID6062599	Perfluoropentanoic acid	molecule 32		0	UNLIKELY	C5HF9O2	264.047	OC(=O)C(F)(F)C(F)(F)C(F)(F)C(F)(F)F
DTXSID60663110	Perfluoro-4-isopropoxybutanoic acid	molecule 33		0	UNLIKELY	C7HF13O3	380.061	OC(=O)C(F)(F)C(F)(F)C(F)(F)OC(F)(C(F)(F)F)C(F)(F)F
DTXSID6067331	6:2 Fluorotelomer sulfonic acid	molecule 34		0	UNLIKELY	C8H5F13O3S	428.16	OS(=O)(=O)CCC(F)(F)C(F)(F)C(F)(F)C(F)(F)C(F)(F)C(F)(F)F
DTXSID5044572	6:2 Fluorotelomer alcohol	molecule 34.1	Desulfonation: Fluorotelomer sulfonate to flurotelomer alcohol	0	UNLIKELY	C8H5F13O	364.106	OCCC(F)(F)C(F)(F)C(F)(F)C(F)(F)C(F)(F)C(F)(F)F
DTXSID20895379	6:2 Fluorotelomer aldehyde	molecule 34.1.1	Oxidation: Fluorotelomer alcohol to fluorotelomer aldehyde	0	UNLIKELY	C8H3F13O	362.09	FC(F)(F)C(F)(F)C(F)(F)C(F)(F)C(F)(F)C(F)(F)CC=O
DTXSID50472556	6:2 Fluorotelomer carboxylic acid	molecule 34.1.1.1	Oxidation: Fluorotelomer aldehyde to fluorotelomer carboxylic acid	97.96	LIKELY	C8H3F13O2	378.089	OC(=O)CC(F)(F)C(F)(F)C(F)(F)C(F)(F)C(F)(F)C(F)(F)F
DTXSID00892326	6:2 Fluorotelomer unsaturated carboxylic acid	molecule 34.1.1.1.1	Hydrolysis: Fluorotelomer acid to unsaturated telomer acid	1.75	PROBABLE	C8H2F12O2	358.083	OC(=O)C=C(F)C(F)(F)C(F)(F)C(F)(F)C(F)(F)C(F)(F)F
DTXSID60892443	Sodium perfluorodecanesulfonate	molecule 35		0	UNLIKELY	C10F21NaO3S	622.12	[Na+].[O-]S(=O)(=O)C(F)(F)C(F)(F)C(F)(F)C(F)(F)C(F)(F)C(F)(F)C(F)(F)C(F)(F)C(F)(F)C(F)(F)F
DTXSID70191136	Perfluoro-3-methoxypropanoic acid	molecule 36		0	UNLIKELY	C4HF7O3	230.038	OC(=O)C(F)(F)C(F)(F)OC(F)(F)F
DTXSID70379917	6:3 Fluorotelomer carboxylic acid	molecule 37		0	UNLIKELY	C9H5F13O2	392.116	OC(=O)CCC(F)(F)C(F)(F)C(F)(F)C(F)(F)C(F)(F)C(F)(F)F
Not Found in Dashboard	4,4,5,5,6,6,7,7,8,8,9,9,9-tridecafluoronon-2-enoic acid	molecule 37.1	Oxidation: Fluorotelomer carboxylic acid to 2_3-unsaturated fluorotelomer carboxylic acid	0	UNLIKELY	C9H3F13O2	390.1	OC(=O)C=CC(F)(F)C(F)(F)C(F)(F)C(F)(F)C(F)(F)C(F)(F)F
Not Found in Dashboard	4,4,5,5,6,6,7,7,8,8,9,9,9-tridecafluoro-2-hydroxynonanoic acid	molecule 37.1.1	Hydroxylation: Unsaturated fluorotelomer acid to alpha-hydroxy fluorotelomer acid	0	UNLIKELY	C9H5F13O3	408.115	OC(CC(F)(F)C(F)(F)C(F)(F)C(F)(F)C(F)(F)C(F)(F)F)C(O)=O
DTXSID20895379	6:2 Fluorotelomer aldehyde	molecule 37.1.1.1	Decarboxylation: Alpha hydroxy fluorotelomer carboxylic acid to fluorotelomer aldehyde	0	UNLIKELY	C8H3F13O	362.09	FC(F)(F)C(F)(F)C(F)(F)C(F)(F)C(F)(F)C(F)(F)CC=O
DTXSID50472556	6:2 Fluorotelomer carboxylic acid	molecule 37.1.1.1.1	Oxidation: Fluorotelomer aldehyde to fluorotelomer carboxylic acid	76.19	LIKELY	C8H3F13O2	378.089	OC(=O)CC(F)(F)C(F)(F)C(F)(F)C(F)(F)C(F)(F)C(F)(F)F
Not Found in Dashboard	4,4,5,5,6,6,7,7,8,8,9,9,9-tridecafluoro-3-hydroxynonanoic acid	molecule 37.1.2	Hydroxylation: Unsaturated fluorotelomer acid to beta-hydroxy fluorotelomer acid	0	UNLIKELY	C9H5F13O3	408.115	OC(CC(O)=O)C(F)(F)C(F)(F)C(F)(F)C(F)(F)C(F)(F)C(F)(F)F
Not Found in Dashboard	4,4,5,5,6,6,7,7,8,8,9,9,9-tridecafluoro-3-oxononanoic acid	molecule 37.1.2.1	Oxidation: Beta hydroxy fluorotelomer acid to beta keto fluorotelomer acid_PTP	0	UNLIKELY	C9H3F13O3	406.099	OC(=O)CC(=O)C(F)(F)C(F)(F)C(F)(F)C(F)(F)C(F)(F)C(F)(F)F
DTXSID20895379	6:2 Fluorotelomer aldehyde	molecule 37.1.2.1.1	Decarboxylation: Beta carboxy ketone to methyl ketone	0	UNLIKELY	C8H3F13O	362.09	CC(=O)C(F)(F)C(F)(F)C(F)(F)C(F)(F)C(F)(F)C(F)(F)F
DTXSID1037303	Perfluoroheptanoic acid	molecule 37.1.2.1.2	Oxidation: Beta oxidation of beta keto fluorotelomer acid_PTP	5.56	PROBABLE	C7HF13O2	364.062	OC(=O)C(F)(F)C(F)(F)C(F)(F)C(F)(F)C(F)(F)C(F)(F)F
Not Found in Dashboard	4,5,6,6,7,7,8,8,9,9,9-undecafluoronona-2,4-dienoic acid	molecule 37.1.3	Reduction: Vicinal bis-defluorination of unsaturated carboxylic acid_PTP	0	UNLIKELY	C9H3F11O2	352.103	OC(=O)C=CC(F)=C(F)C(F)(F)C(F)(F)C(F)(F)C(F)(F)F
Not Found in Dashboard	4,5,6,6,7,7,8,8,9,9,9-undecafluoro-3-hydroxynon-4-enoic acid	molecule 37.1.3.1	Hydroxylation: Unsaturated fluorotelomer 2_4-dienoic acid to beta-hydroxy fluorotelomer acid	0	UNLIKELY	C9H5F11O3	370.118	OC(CC(O)=O)C(F)=C(F)C(F)(F)C(F)(F)C(F)(F)C(F)(F)F
Not Found in Dashboard	4,5,6,6,7,7,8,8,9,9,9-undecafluoro-3-oxonon-4-enoic acid	molecule 37.1.3.1.1	Oxidation: Beta hydroxy gamma-delta unsaturated fluorotelomer acid to beta keto fluorotelomer acid_PTP	0	UNLIKELY	C9H3F11O3	368.102	OC(=O)CC(=O)C(F)=C(F)C(F)(F)C(F)(F)C(F)(F)C(F)(F)F
DTXSID7040150	Perfluorohexanesulfonic acid	molecule 38		0	UNLIKELY	C6HF13O3S	400.11	OS(=O)(=O)C(F)(F)C(F)(F)C(F)(F)C(F)(F)C(F)(F)C(F)(F)F
DTXSID70565479	8H-Perfluorooctanoic acid	molecule 39		0	UNLIKELY	C8H2F14O2	396.08	OC(=O)C(F)(F)C(F)(F)C(F)(F)C(F)(F)C(F)(F)C(F)(F)C(F)F
DTXSID80108992	Perfluorooctanesulfonate	molecule 40		0	UNLIKELY	C8HF17O3S	500.13	OS(=O)(=O)C(F)(F)C(F)(F)C(F)(F)C(F)(F)C(F)(F)C(F)(F)C(F)(F)C(F)(F)F
DTXSID8031863	Perfluorononanoic acid	molecule 41		0	UNLIKELY	C9HF17O2	464.078	OC(=O)C(F)(F)C(F)(F)C(F)(F)C(F)(F)C(F)(F)C(F)(F)C(F)(F)C(F)(F)F
DTXSID8031865	Perfluorooctanoic acid	molecule 42		0	UNLIKELY	C8HF15O2	414.07	OC(=O)C(F)(F)C(F)(F)C(F)(F)C(F)(F)C(F)(F)C(F)(F)C(F)(F)F
DTXSID8037706	Potassium perfluorooctanesulfonate	molecule 43		0	UNLIKELY	C8F17KSO3S	538.22	[K+].[O-]S(=O)(=O)C(F)(F)C(F)(F)C(F)(F)C(F)(F)C(F)(F)C(F)(F)C(F)(F)C(F)(F)F
DTXSID8037708	Ammonium perfluorooctanoate	molecule 44		0	UNLIKELY	C8H4F15NO2	431.101	[NH4+].[O-]C(=O)C(F)(F)C(F)(F)C(F)(F)C(F)(F)C(F)(F)C(F)(F)C(F)(F)F
DTXSID80380256	4,4-bis(Trifluoromethyl)-4-fluoropropanoic acid	molecule 45		0	UNLIKELY	C6H5F7O2	242.093	OC(=O)CCC(F)(C(F)(F)F)C(F)(F)F
DTXSID80380837	Perfluoro-3,6,9-trioxadecanoic acid	molecule 46		0	UNLIKELY	C7HF13O5	412.059	OC(=O)C(F)(F)OC(F)(F)C(F)(F)OC(F)(F)C(F)(F)OC(F)(F)F
Not Found in Dashboard	1-(difluoromethoxy)-1,1,2,2-tetrafluoro-2-[1,1,2,2-tetrafluoro-2-(trifluoromethoxy)ethoxy]ethane	molecule 46.1	Decarboxylation: Alpha carboxy ether to ether	100	LIKELY	C6HF13O3	368.05	FC(F)OC(F)(F)C(F)(F)OC(F)(F)C(F)(F)OC(F)(F)F
DTXSID80382154	Perfluoroheptanoyl chloride	molecule 47		0	UNLIKELY	C7ClF13O	382.51	FC(F)(F)C(F)(F)C(F)(F)C(F)(F)C(F)(F)C(F)(F)C(Cl)=O
DTXSID8047553	Perfluoroundecanoic acid	molecule 48		0	UNLIKELY	C11HF21O2	564.093	OC(=O)C(F)(F)C(F)(F)C(F)(F)C(F)(F)C(F)(F)C(F)(F)C(F)(F)C(F)(F)C(F)(F)C(F)(F)F
DTXSID8051419	Perfluorooctanesulfonamido ammonium iodide	molecule 49		0	UNLIKELY	C14H16F17IN2O2S	726.23	[I-].C[N+](C)(C)CCCNS(=O)(=O)C(F)(F)C(F)(F)C(F)(F)C(F)(F)C(F)(F)C(F)(F)C(F)(F)C(F)(F)F
DTXSID8059920	Perfluoroheptanesulfonic acid	molecule 50		0	UNLIKELY	C7HF15O3S	450.12	OS(=O)(=O)C(F)(F)C(F)(F)C(F)(F)C(F)(F)C(F)(F)C(F)(F)C(F)(F)F
DTXSID8059970	Perfluoropropanoic acid	molecule 51		0	UNLIKELY	C3HF5O2	164.031	OC(=O)C(F)(F)C(F)(F)F
DTXSID90315130	Perfluoro-1-octanesulfonyl chloride	molecule 52		0	UNLIKELY	C8ClF17O2S	518.57	FC(F)(F)C(F)(F)C(F)(F)C(F)(F)C(F)(F)C(F)(F)C(F)(F)C(F)(F)S(Cl)(=O)=O
DTXSID90382620	3-Perfluoroheptylpropanoic acid	molecule 53		0	UNLIKELY	C10H5F15O2	442.124	OC(=O)CCC(F)(F)C(F)(F)C(F)(F)C(F)(F)C(F)(F)C(F)(F)C(F)(F)F
DTXSID30822919	7:3 Fluorotelomer unsaturated carboxylic acid	molecule 53.1	Oxidation: Fluorotelomer carboxylic acid to 2_3-unsaturated fluorotelomer carboxylic acid	0	UNLIKELY	C10H3F15O2	440.108	OC(=O)C=CC(F)(F)C(F)(F)C(F)(F)C(F)(F)C(F)(F)C(F)(F)C(F)(F)F
Not Found in Dashboard	4,4,5,5,6,6,7,7,8,8,9,9,10,10,10-pentadecafluoro-2-hydroxydecanoic acid	molecule 53.1.1	Hydroxylation: Unsaturated fluorotelomer acid to alpha-hydroxy fluorotelomer acid	0	UNLIKELY	C10H5F15O3	458.123	OC(CC(F)(F)C(F)(F)C(F)(F)C(F)(F)C(F)(F)C(F)(F)C(F)(F)F)C(O)=O
Not Found in Dashboard	3,3,4,4,5,5,6,6,7,7,8,8,9,9,9-pentadecafluorononanal	molecule 53.1.1.1	Decarboxylation: Alpha hydroxy fluorotelomer carboxylic acid to fluorotelomer aldehyde	0	UNLIKELY	C9H3F15O	412.098	FC(F)(F)C(F)(F)C(F)(F)C(F)(F)C(F)(F)C(F)(F)C(F)(F)CC=O
DTXSID20625517	7:2 Fluorotelomer carboxylic acid	molecule 53.1.1.1.1	Oxidation: Fluorotelomer aldehyde to fluorotelomer carboxylic acid	76.19	LIKELY	C9H3F15O2	428.097	OC(=O)CC(F)(F)C(F)(F)C(F)(F)C(F)(F)C(F)(F)C(F)(F)C(F)(F)F
Not Found in Dashboard	4,4,5,5,6,6,7,7,8,8,9,9,10,10,10-pentadecafluoro-3-hydroxydecanoic acid	molecule 53.1.2	Hydroxylation: Unsaturated fluorotelomer acid to beta-hydroxy fluorotelomer acid	0	UNLIKELY	C10H5F15O3	458.123	OC(CC(O)=O)C(F)(F)C(F)(F)C(F)(F)C(F)(F)C(F)(F)C(F)(F)C(F)(F)F
Not Found in Dashboard	4,4,5,5,6,6,7,7,8,8,9,9,10,10,10-pentadecafluoro-3-oxodecanoic acid	molecule 53.1.2.1	Oxidation: Beta hydroxy fluorotelomer acid to beta keto fluorotelomer acid_PTP	0	UNLIKELY	C10H3F15O3	456.107	OC(=O)CC(=O)C(F)(F)C(F)(F)C(F)(F)C(F)(F)C(F)(F)C(F)(F)C(F)(F)F
DTXSID50504109	3,3,4,4,5,5,6,6,7,7,8,8,9,9,9-pentadecafluorononan-2-one	molecule 53.1.2.1.1	Decarboxylation: Beta carboxy ketone to methyl ketone	0	UNLIKELY	C9H3F15O	412.098	CC(=O)C(F)(F)C(F)(F)C(F)(F)C(F)(F)C(F)(F)C(F)(F)C(F)(F)F
DTXSID8031865	Perfluorooctanoic acid	molecule 53.1.2.1.2	Oxidation: Beta oxidation of beta keto fluorotelomer acid_PTP	5.56	PROBABLE	C8HF15O2	414.07	OC(=O)C(F)(F)C(F)(F)C(F)(F)C(F)(F)C(F)(F)C(F)(F)C(F)(F)F
Not Found in Dashboard	4,5,6,6,7,7,8,8,9,9,10,10,10-tridecafluorodeca-2,4-dienoic acid	molecule 53.1.3	Reduction: Vicinal bis-defluorination of unsaturated carboxylic acid_PTP	0	UNLIKELY	C10H3F13O2	402.111	OC(=O)C=CC(F)=C(F)C(F)(F)C(F)(F)C(F)(F)C(F)(F)C(F)(F)F
Not Found in Dashboard	4,5,6,6,7,7,8,8,9,9,10,10,10-tridecafluoro-3-hydroxydec-4-enoic acid	molecule 53.1.3.1	Hydroxylation: Unsaturated fluorotelomer 2_4-dienoic acid to beta-hydroxy fluorotelomer acid	0	UNLIKELY	C10H5F13O3	420.126	OC(CC(O)=O)C(F)=C(F)C(F)(F)C(F)(F)C(F)(F)C(F)(F)C(F)(F)F
Not Found in Dashboard	4,5,6,6,7,7,8,8,9,9,10,10,10-tridecafluoro-3-oxodec-4-enoic acid	molecule 53.1.3.1.1	Oxidation: Beta hydroxy gamma-delta unsaturated fluorotelomer acid to beta keto fluorotelomer acid_PTP	0	UNLIKELY	C10H3F13O3	418.11	OC(=O)CC(=O)C(F)=C(F)C(F)(F)C(F)(F)C(F)(F)C(F)(F)C(F)(F)F
DTXSID90868151	Perfluorotridecanoic acid	molecule 54		0	UNLIKELY	C13HF25O2	664.109	OC(=O)C(F)(F)C(F)(F)C(F)(F)C(F)(F)C(F)(F)C(F)(F)C(F)(F)C(F)(F)C(F)(F)C(F)(F)C(F)(F)C(F)(F)F
